# Supplementary material for: Gene Expression Profiling of Preovulatory Follicle in the Buffalo Cow: Effects of Increased IGF-I Concentration on Periovulatory Events
Source: PLoS One. 2011 Jun 20;6(6):e20754. doi: 10.1371/journal.pone.0020754 (PMC3119055; doi:10.1371/journal.pone.0020754)
Supplement: Data S3 — List of differentially expressed genes at −2 vs. 1 h time points generated post microarray data analysis. The differential expression of genes was calculated by averaging the normalized samples and performing a pairwise analysis. Statistical significance for differentially expressed genes among control and treatment groups was determined using Student t-test (two tail, unpaired) employing filter of ≥2-fold change with Benjamini and Hochberg correction factor for false discovery rate. (XLS) [file pone.0020754.s008.xls]

## Sheet: -2 h vs 22 h
Condition 1 : CONTROL (-2 h)
Condition 2 : TREATMENT (22 h)
Statistics: ≥2 -Fold t-test p<0.05, Benjamini & Hochberg correction for False Discovery Rate
Data Transformation:	Log Transformed
mean 1	mean 2	SEM 1	SEM 2	Gene Identifier	Probe Set ID	Gene Title	UG Cluster	LocusLink	Gene ID	Chromosome	Ontologies
5.69913	11.1678	0.342164	1.25195	CB442788	Bt.4817.1.A1_at	Claudin 11 (oligodendrocyte transmembrane protein)	Bt.4817	508268	CLDN11	1	Biological Process:	cell adhesion	spermatogenesis	axon ensheathment	transmission of nerve impulse	reproduction	sexual reproduction	developmental process	cell communication	multicellular organismal process	cellular process	anatomical structure development	ion homeostasis	male gamete generation	neurological system process	biological regulation	multicellular organismal development	chemical homeostasis	system development	regulation of action potential in neuron	gamete generation	cell-cell signaling	regulation of biological quality	ensheathment of neurons	biological adhesion	regulation of membrane potential	system process	regulation of action potential	homeostatic process	cellular homeostasis	cellular ion homeostasis	cellular chemical homeostasis	nervous system development	Molecular Function:	structural molecule activity	protein binding	binding	Cellular Component:	tight junction
4.7128	9.22048	0.286184	1.01235	CF768986	Bt.23178.1.S1_at	Decorin	Bt.23178	280760	DCN	5	Molecular Function:	protein binding	binding	Cellular Component:	extracellular region	proteinaceous extracellular matrix	extracellular matrix	extracellular region part	all	cellular_component
5.11252	8.71614	0.300382	0.763266	BP109215	Bt.23178.1.S2_at	Decorin	Bt.23178	280760	DCN	5	Molecular Function:	protein binding	binding	Cellular Component:	extracellular region	proteinaceous extracellular matrix	extracellular matrix	extracellular region part	all	cellular_component
6.70718	10.109	0.733328	0.313381	NM_173934	Bt.2452.1.S1_at	Lumican	Bt.2452	280847	LUM	5	Molecular Function:	collagen binding	protein binding	binding	Cellular Component:	extracellular region	proteinaceous extracellular matrix	fibrillar collagen	collagen	extracellular matrix	extracellular region part	extracellular matrix part	all	cellular_component
4.79083	7.85745	0.33062	0.861619	CB532254	Bt.23318.1.S2_at	Collagen, type III, alpha 1 (Ehlers-Danlos syndrome type IV, autosomal dominant)	Bt.101209	510833	COL3A1	2	Biological Process:	phosphate transport	transport	inorganic anion transport	establishment of localization	localization	ion transport	anion transport	Molecular Function:	structural molecule activity	extracellular matrix structural constituent	Cellular Component:	extracellular region	proteinaceous extracellular matrix	collagen	cytoplasm	extracellular matrix	extracellular region part	intracellular part	intracellular	cell part	all	extracellular matrix part	cell	cellular_component
5.49208	8.30364	0.039156	0.948826	NM_174443	Bt.8953.1.S1_at	Prostaglandin E synthase	Bt.8953	282019	PTGES	11	Biological Process:	prostaglandin metabolic process	carboxylic acid metabolic process	cellular metabolic process	prostanoid metabolic process	cellular lipid metabolic process	organic acid metabolic process	lipid metabolic process	cellular process	icosanoid metabolic process	fatty acid metabolic process	primary metabolic process	monocarboxylic acid metabolic process	metabolic process	Molecular Function:	isomerase activity	prostaglandin-E synthase activity	intramolecular oxidoreductase activity	catalytic activity	Cellular Component:	nuclear envelope lumen	cytoplasm	microsome	membrane	integral to membrane	intracellular organelle	organelle lumen	intracellular part	membrane-bounded organelle	all	membrane part	intrinsic to membrane	organelle envelope	nucleus	envelope	membrane fraction	nuclear part	cell	organelle envelope lumen
8.81319	10.3361	1.36527	1.90974	NM_174030.2	Bt.5240.1.S1_at	connective tissue growth factor	Bt.5240	281103	CTGF	9	regulation of cell growth /// DNA replication /// cell adhesion /// protein amino acid autophosphorylation	protein binding /// insulin-like growth factor binding /// heparin binding /// identical protein binding	extracellular region /// proteinaceous extracellular matrix
7.54755	10.2829	0.173439	0.36432	BE685559	Bt.23042.1.S1_at	Metallothionein 1E	Bt.42866	404071	MT1E	18	Molecular Function:	metal ion binding	ion binding	binding
4.56469	6.86185	0.070781	0.660733	CK965010	Bt.9966.1.S1_at	Similar to procollagen alpha 2(V)	Bt.55266	782818	LOC782818	2	Molecular Function:	extracellular matrix structural constituent	structural molecule activity	Cellular Component:	collagen	extracellular matrix	extracellular region	extracellular region part	proteinaceous extracellular matrix	extracellular matrix part	all	cellular_component
5.36501	7.45944	0.17891	0.096323	NM_180998	Bt.4802.1.S1_at	Lactotransferrin	Bt.44264	280846	LTF	22	Biological Process:	ion transport	iron ion transport	cellular iron ion homeostasis	defense response to bacterium	transport	di-, tri-valent inorganic cation homeostasis	multi-organism process	cation transport	cellular process	response to other organism	ion homeostasis	defense response	biological regulation	chemical homeostasis	response to biotic stimulus	establishment of localization	transition metal ion transport	cellular cation homeostasis	iron ion homeostasis	cation homeostasis	response to stress	regulation of biological quality	response to stimulus	di-, tri-valent inorganic cation transport	homeostatic process	cellular homeostasis	cellular ion homeostasis	response to bacterium	cellular di-, tri-valent inorganic cation homeostasis	localization	metal ion transport	cellular chemical homeostasis	Molecular Function:	serine-type endopeptidase activity	ferric iron binding	peptidase activity	metal ion binding	serine-type peptidase activity
6.78781	8.01621	0.792826	0.712249	NM_174147.2	Bt.2519.1.S1_at	plasminogen activator, urokinase	Bt.2519	281408	PLAU	28	proteolysis	catalytic activity /// serine-type endopeptidase activity /// peptidase activity /// plasminogen activator activity /// kinase activity /// hydrolase activity	extracellular region
5.29597	7.16347	0.336099	0.547126	CK727973	Bt.27138.1.S1_at	Quinolinate phosphoribosyltransferase (nicotinate-nucleotide pyrophosphorylase (carboxylating))	Bt.27138	614254	QPRT	25	Biological Process:	metabolic process	NAD biosynthetic process	cofactor biosynthetic process	cofactor metabolic process	nucleobase, nucleoside and nucleotide biosynthetic process	cellular metabolic process	nucleobase, nucleoside and nucleotide metabolic process	coenzyme biosynthetic process	cellular process	nucleotide biosynthetic process	oxidoreduction coenzyme metabolic process	primary metabolic process	nucleobase, nucleoside, nucleotide and nucleic acid metabolic process	coenzyme metabolic process	vitamin biosynthetic process	NAD metabolic process	pyridine nucleotide biosynthetic process	nucleotide metabolic process	water-soluble vitamin biosynthetic process	cellular biosynthetic process	pyridine nucleotide metabolic process	nucleoside phosphate metabolic process	water-soluble vitamin metabolic process	biosynthetic process	nicotinamide metabolic process	vitamin metabolic process	Molecular Function:	nicotinate-nucleotide diphosphorylase (carboxylating) activity	transferase activity, transferring glycosyl groups	transferase activity, transferring pentosyl groups	transferase activity	catalytic activity
8.74908	9.78271	0.678488	1.71126	NM_174189.2	Bt.4709.1.S1_at	steroidogenic acute regulator /// similar to Steroidogenic acute regulatory protein	Bt.87242	281507	STAR	3	steroid biosynthetic process /// C21-steroid hormone biosynthetic process /// transport /// lipid transport /// glucocorticoid metabolic process /// cellular lipid metabolic process /// regulation of steroid biosynthetic process	lipid binding /// cholesterol binding /// cholesterol transporter activity	mitochondrion
4.90739	6.65563	0.227955	0.56346	NM_174137	Bt.5229.1.S1_at	Serpin peptidase inhibitor, clade E (nexin, plasminogen activator inhibitor type 1), member 1	Bt.5229	281375	SERPINE1	25	Biological Process:	regulation of angiogenesis	multicellular organismal development	anatomical structure morphogenesis	anatomical structure formation	angiogenesis	blood vessel morphogenesis	regulation of biological process	system development	developmental process	multicellular organismal process	organ development	anatomical structure development	regulation of developmental process	vasculature development	organ morphogenesis	blood vessel development	biological regulation	Molecular Function:	protease binding	serine-type endopeptidase inhibitor activity	protein binding	plasminogen activator activity	serine-type peptidase activity	hydrolase activity	enzyme inhibitor activity	serine hydrolase activity	endopeptidase activity	endopeptidase inhibitor activity	binding	enzyme binding	catalytic activity	protease inhibitor activity	enzyme regulator activity	peptidase activity	serine-type endopeptidase activity	Cellular Component:	extracellular region	all
5.0535	6.7774	0.149901	0.32732	CK940477	Bt.8549.1.S2_at	Collagen, type I, alpha 1	Bt.23316	282187	COL1A1	19	Biological Process:	phosphate transport	transport	inorganic anion transport	establishment of localization	localization	ion transport	anion transport	Molecular Function:	extracellular matrix structural constituent	structural molecule activity	Cellular Component:	extracellular region	collagen	cytoplasm	extracellular matrix	extracellular region part	intracellular part	intracellular	cell part	all	proteinaceous extracellular matrix	extracellular matrix part	cell	cellular_component
8.24355	9.95502	0.17753	0.461229	CK776403	Bt.21680.1.S1_at	Pirin (iron-binding nuclear protein)	Bt.17884	790878	PIR	X
5.74934	7.28269	0.112056	0.499614	CK773920	Bt.20330.1.S1_at	Protease, serine, 23	Bt.20330	538575	PRSS23	Un	Biological Process:	proteolysis	cellular protein metabolic process	cellular metabolic process	cellular macromolecule metabolic process	protein metabolic process	macromolecule metabolic process	primary metabolic process	metabolic process	cellular process	Molecular Function:	serine-type endopeptidase activity	peptidase activity	serine-type peptidase activity	hydrolase activity	serine hydrolase activity	endopeptidase activity	catalytic activity	Cellular Component:	extracellular region	all	cellular_component
6.59152	8.107	0.395974	0.248994	CK769544	Bt.18752.1.S1_at	SET and MYND domain containing 2	Bt.38027	615229	SMYD2	16	Molecular Function:	zinc ion binding	metal ion binding	cation binding	ion binding	binding	transition metal ion binding	Cellular Component:	nucleus	intracellular membrane-bounded organelle	intracellular organelle	intracellular part	intracellular	membrane-bounded organelle	organelle	cell part	all	cell	cellular_component
6.5251	8.02708	0.176965	0.508749	CK952523	Bt.15889.1.S1_at	Transcribed locus	Bt.15889	-	-	17
8.96084	10.3597	0.03922	0.382741	AU275904	Bt.11409.1.A1_a_at	Similar to mitogen-activated protein kinase kinase kinase kinase 4	Bt.59199	509109	LOC509109	11
6.58747	7.91831	0.091665	0.358378	CB430841	Bt.5439.1.S1_at	Dihydropyrimidinase-like 3	Bt.5439	509796	DPYSL3	7
7.96769	9.23713	0.059753	0.189822	CK770186	Bt.2179.1.S1_a_at	Sal-like 2 (Drosophila)	Bt.39882	527574	SALL2	10
7.59726	8.8519	0.113427	0.1124	BP105235	Bt.24087.1.A1_at	Transcribed locus	Bt.67749	-	-	3
4.46329	5.71309	0.096445	0.210572	AV602354	Bt.2989.3.S1_at	Solute carrier family 25 (mitochondrial carrier, Aralar), member 12	Bt.11861	539494	SLC25A12	2
4.77376	5.97987	0.160393	0.355622	NM_178574	Bt.5499.1.S1_at	Capping protein (actin filament), gelsolin-like	Bt.5499	353121	CAPG	11	Biological Process:	barbed-end actin filament capping	negative regulation of cellular metabolic process	regulation of actin cytoskeleton organization and biogenesis	regulation of macromolecule metabolic process	cellular process	negative regulation of cellular process	regulation of actin filament-based process	regulation of cellular component size	regulation of organelle organization and biogenesis	negative regulation of biological process	macromolecule metabolic process	biological regulation	negative regulation of cellular protein metabolic process	negative regulation of cellular component organization and biogenesis	organelle organization and biogenesis	regulation of cellular process	regulation of biological process	cellular macromolecule metabolic process	negative regulation of actin filament depolymerization	regulation of cellular metabolic process	cellular component organization and biogenesis	regulation of actin filament length	protein depolymerization	regulation of actin filament depolymerization	regulation of biological quality	negative regulation of metabolic process	cytoskeleton organization and biogenesis	actin filament-based process	cellular metabolic process	actin cytoskeleton organization and biogenesis	negative regulation of cytoskeleton organization and biogenesis	regulation of actin polymerization and/or depolymerization	regulation of metabolic process	regulation of cellular component organization and biogenesis	primary metabolic process	metabolic process	regulation of cytoskeleton organization and biogenesis	negative regulation of protein metabolic process
5.75264	6.93616	0.289024	0.230658	CK771099	Bt.27078.1.A1_at	Methyltransferase like 3	Bt.13303	540339	METTL3	10
5.50814	6.63781	0.07231	0.249075	CB537825	Bt.21866.1.S1_at	Transcribed locus	Bt.89775	-	-	Un
5.56209	6.6811	0.16813	0.06335	NM_177511	Bt.413.1.S1_at	Alpha-galactosyltransferase 1 (glycoprotein)	Bt.53385	281780	GGTA1	11	Biological Process:	carbohydrate metabolic process	primary metabolic process	metabolic process	Molecular Function:	transferase activity, transferring hexosyl groups	manganese ion binding	metal ion binding	N-acetyllactosaminide 3-alpha-galactosyltransferase activity	UDP-glycosyltransferase activity	cation binding	transferase activity, transferring glycosyl groups	galactosyltransferase activity	binding	transferase activity	catalytic activity	ion binding	transition metal ion binding	UDP-galactosyltransferase activity	Cellular Component:	Golgi apparatus	membrane	integral to membrane	intracellular membrane-bounded organelle	intracellular organelle	intracellular part	intracellular	membrane-bounded organelle	organelle	cell part	all	membrane part	cytoplasm	intrinsic to membrane	cytoplasmic part	cell	cellular_component
7.99316	9.11043	0.127563	0.325134	BE758011	Bt.15887.2.S1_a_at	Zinc and ring finger 1	Bt.62231	509076	ZNRF1	18
8.33405	9.40505	0.243072	0.192563	NM_175776	Bt.3988.1.S1_at	Translocator protein (18kDa)	Bt.49341	281033	TSPO	5	Molecular Function:	receptor activity	molecular transducer activity	signal transducer activity	Cellular Component:	mitochondrion	membrane	integral to membrane	mitochondrial membrane	intracellular organelle	intracellular part	membrane-bounded organelle	all	membrane part	mitochondrial envelope	intrinsic to membrane	cytoplasmic part	organelle envelope	mitochondrial part	envelope	cell	intracellular membrane-bounded organelle	intracellular	organelle	cell part	cytoplasm	organelle membrane	intracellular organelle part	cellular_component	organelle part
8.53277	9.55347	0.196959	0.143556	CB172520	Bt.13911.1.S1_s_at	Transcribed locus	Bt.13911	-	-	22
10.4296	6.53481	0.245261	1.10029	CF765170	Bt.24211.2.S1_at	Asporin	Bt.45145	507990	ASPN	8	Molecular Function:	protein binding	binding	Cellular Component:	extracellular region	proteinaceous extracellular matrix	extracellular matrix	extracellular region part	all	cellular_component
8.46269	5.49254	0.745061	0.520308	CK773758	Bt.12140.1.S1_at	Mucin 13, cell surface associated	Bt.12140	511430	MUC13	1
8.4602	5.54624	0.257002	0.531363	CK954922	Bt.2696.2.S1_at	Similar to OB-cadherin-1	Bt.2696	535363	LOC535363	18	Biological Process:	homophilic cell adhesion	biological adhesion	cell-cell adhesion	cell adhesion	cellular process	Molecular Function:	calcium ion binding	cation binding	ion binding	binding	metal ion binding	Cellular Component:	membrane	cell	all	cellular_component	cell part
10.4305	7.66355	0.013639	0.50839	CK730200	Bt.2696.1.A1_at	Similar to OB-cadherin-1	Bt.2696	535363	LOC535363	18	Biological Process:	homophilic cell adhesion	biological adhesion	cell-cell adhesion	cell adhesion	cellular process	Molecular Function:	calcium ion binding	cation binding	ion binding	binding	metal ion binding	Cellular Component:	membrane	cell	all	cellular_component	cell part
11.1615	8.92486	0.278973	2.14567	NM_174305.1	Bt.4447.1.S1_at	cytochrome P450, family XIX (conversion of androgen to estrogen), aromatase	Bt.4447	281740	CYP19	10	electron transport	monooxygenase activity /// iron ion binding /// oxidoreductase activity /// heme binding /// metal ion binding /// unspecific monooxygenase activity	membrane
12.214	9.97112	0.181707	2.43912	CK776130	Bt.22879.1.S1_at	hydroxysteroid (17-beta) dehydrogenase 1 /// similar to Hydroxysteroid (17-beta) dehydrogenase 1	Bt.22879	353107	HSD17B1	19	estrogen biosynthetic process /// metabolic process	catalytic activity /// estradiol 17-beta-dehydrogenase activity /// binding /// oxidoreductase activity	cytoplasm
9.66179	8.61485	0.479637	0.531853	BP100878	Bt.23734.1.A1_at	similar to PAWR	Bt.102290	--	PAWR	5	---	---	---
7.7722	5.37129	0.201444	0.771662	NM_174557	Bt.5237.1.S1_at	Insulin-like growth factor binding protein 4	Bt.5237	282262	IGFBP4	19	Biological Process:	regulation of cell growth	regulation of cellular process	regulation of biological process	cell growth	regulation of biological quality	cellular process	growth	regulation of growth	biological regulation	regulation of cell size	Molecular Function:	insulin-like growth factor binding	protein binding	binding	growth factor binding	Cellular Component:	extracellular region	extracellular space	extracellular region part	all	cellular_component
7.82601	5.52391	0.148912	0.517831	M26245	Bt.209.2.S1_a_at	Lysozyme (renal amyloidosis)	Bt.89770	781349	LYZ	5	Biological Process:	digestion	metabolic process	cell wall catabolic process	cytolysis	defense response to bacterium	cell differentiation	multi-organism process	cellular metabolic process	developmental process	cellular process	multicellular organismal process	response to other organism	cell death	catabolic process	defense response	death	cellular catabolic process	response to biotic stimulus	cellular component organization and biogenesis	cell wall organization and biogenesis	cellular developmental process	response to stress	external encapsulating structure organization and biogenesis	response to stimulus	cell development	response to bacterium	cell wall metabolic process	Molecular Function:	lysozyme activity	hydrolase activity, acting on glycosyl bonds	hydrolase activity	hydrolase activity, hydrolyzing O-glycosyl compounds	catalytic activity	Cellular Component:	extracellular region	all	cellular_component
9.2114	6.94491	0.763315	0.122521	NM_174460	Bt.5226.1.S1_at	Secreted frizzled-related protein 1	Bt.5226	282068	SFRP1	27	Biological Process:	somitogenesis	multicellular organismal development	Wnt receptor signaling pathway	cell differentiation	cell surface receptor linked signal transduction	developmental process	embryonic development ending in birth or egg hatching	cellular developmental process	cellular process	cell communication	multicellular organismal process	embryonic development	signal transduction	chordate embryonic development	regionalization	segmentation	anterior/posterior pattern formation	pattern specification process	Molecular Function:	protein binding	binding	Cellular Component:	extracellular region	all	cellular_component
6.34588	4.0882	0.519542	0.243336	CB460557	Bt.23960.1.S1_at	Transcribed locus	Bt.38106	-	-	X
5.93748	3.72856	0.243148	0.181795	NM_180999	Bt.209.1.S1_at	Lysozyme C-2	Bt.29367	280849	LYZ2	5	Biological Process:	digestion	metabolic process	cell wall catabolic process	cytolysis	defense response to bacterium	cell differentiation	multi-organism process	cellular metabolic process	developmental process	cellular process	multicellular organismal process	response to other organism	cell death	catabolic process	defense response	death	cellular catabolic process	response to biotic stimulus	cellular component organization and biogenesis	cell wall organization and biogenesis	cellular developmental process	response to stress	external encapsulating structure organization and biogenesis	response to stimulus	cell development	response to bacterium	cell wall metabolic process	Molecular Function:	lysozyme activity	hydrolase activity, acting on glycosyl bonds	hydrolase activity	hydrolase activity, hydrolyzing O-glycosyl compounds	catalytic activity	Cellular Component:	extracellular region	all	cellular_component
7.95533	5.78465	0.090448	0.209688	CK846911	Bt.11904.1.S1_at	Acyl-CoA synthetase long-chain family member 6	Bt.11904	506059	ACSL6	7	Biological Process:	metabolic process	Molecular Function:	catalytic activity
7.79598	5.70695	0.317935	0.422257	NM_180999	Bt.209.1.S1_x_at	Lysozyme C-2	Bt.29367	280849	LYZ2	5	Biological Process:	digestion	metabolic process	cell wall catabolic process	cytolysis	defense response to bacterium	cell differentiation	multi-organism process	cellular metabolic process	developmental process	cellular process	multicellular organismal process	response to other organism	cell death	catabolic process	defense response	death	cellular catabolic process	response to biotic stimulus	cellular component organization and biogenesis	cell wall organization and biogenesis	cellular developmental process	response to stress	external encapsulating structure organization and biogenesis	response to stimulus	cell development	response to bacterium	cell wall metabolic process	Molecular Function:	lysozyme activity	hydrolase activity, acting on glycosyl bonds	hydrolase activity	hydrolase activity, hydrolyzing O-glycosyl compounds	catalytic activity	Cellular Component:	extracellular region	all	cellular_component
9.6667	7.67052	0.271727	0.645489	CK954344	Bt.14566.2.S1_at	Intestinal cell (MAK-like) kinase	Bt.40031	506286	ICK	23
6.52586	4.58123	0.344696	0.105127	CK972156	Bt.29440.1.S1_at	ATPase, H+/K+ exchanging, beta polypeptide	Bt.29440	614308	ATP4B	12
7.718	5.86715	0.014459	0.522984	CK946910	Bt.28745.1.S1_at	Coagulation factor II (thrombin) receptor-like 1	Bt.28745	526525	F2RL1	10	Biological Process:	signal transduction	G-protein coupled receptor protein signaling pathway	blood coagulation	cell surface receptor linked signal transduction	wound healing	response to external stimulus	response to wounding	hemostasis	response to stress	regulation of biological quality	multicellular organismal process	cellular process	cell communication	response to stimulus	coagulation	biological regulation	regulation of body fluid levels	Molecular Function:	rhodopsin-like receptor activity	receptor activity	thrombin receptor activity	peptide receptor activity	transmembrane receptor activity	peptide binding	binding	G-protein coupled receptor activity	peptide receptor activity, G-protein coupled	signal transducer activity	molecular transducer activity	Cellular Component:	plasma membrane	integral to membrane	intrinsic to membrane	cell	all	cellular_component	cell part	membrane
8.37758	6.58485	0.200747	0.497884	BF706631	Bt.9101.1.S1_at	Transcribed locus, strongly similar to XP_873058.1 PREDICTED: similar to thymopoietin gamma isoform 3 [Bos taurus]	Bt.42183	7112	-	5	Biological Process:	regulation of transcription	cellular metabolic process	cellular process	biopolymer biosynthetic process	regulation of metabolic process	macromolecule metabolic process	primary metabolic process	gene expression	regulation of nucleobase, nucleoside, nucleotide and nucleic acid metabolic process	nucleobase, nucleoside, nucleotide and nucleic acid metabolic process	metabolic process	biological regulation	regulation of gene expression	regulation of cellular process	regulation of biological process	biopolymer metabolic process	regulation of cellular metabolic process	transcription	biosynthetic process	macromolecule biosynthetic process	Molecular Function:	DNA binding	lamin binding	protein binding	binding	nucleic acid binding	Cellular Component:	chromatin	nucleus	nuclear envelope	nuclear inner membrane	chromosome	membrane	integral to membrane	organelle inner membrane	intracellular organelle	intracellular part	membrane-bounded organelle
6.37489	4.58228	0.254312	0.234241	CK958549	Bt.29170.1.S1_at	Transcribed locus	Bt.80468	-	-	X
9.81869	8.08918	0.43284	0.2404	CF765232	Bt.23330.1.S1_at	Transcribed locus	Bt.23330	-	-	29
11.1729	9.48506	0.170551	0.367285	BE809694	Bt.6666.1.S1_at	RING finger protein 11	Bt.6666	522791	RNF11	Un	Molecular Function:	protein binding	zinc ion binding	metal ion binding	cation binding	ion binding	binding	transition metal ion binding
8.51466	6.90203	0.107142	0.542686	CK846092	Bt.8030.1.S1_at	Regulator of G-protein signaling 3	Bt.8030	527349	RGS3	8	Molecular Function:	signal transducer activity	protein binding	molecular transducer activity	binding
6.49487	4.91541	0.231096	0.151529	CB446495	Bt.22233.1.A1_at	Transcribed locus	Bt.22233	-	-	Un
8.19023	6.6174	0.287265	0.217338	CK775955	Bt.7920.1.S1_at	RAB30, member RAS oncogene family	Bt.91675	540583	RAB30	29	Biological Process:	small GTPase mediated signal transduction	protein transport	establishment of protein localization	transport	establishment of localization	macromolecule localization	cellular process	cell communication	signal transduction	intracellular signaling cascade	protein localization	localization	Molecular Function:	nucleotide binding	GTP binding	guanyl ribonucleotide binding	purine nucleotide binding	ribonucleotide binding	binding	purine ribonucleotide binding	guanyl nucleotide binding	Cellular Component:	plasma membrane	cell	all	cellular_component	cell part	membrane
7.27894	5.72099	0.387891	0.347108	CK778762	Bt.23635.1.S1_at	Transcribed locus	Bt.76117	-	-	5
6.94808	5.3921	0.113828	0.466023	BE486950	Bt.28189.2.S1_at	Transcribed locus	Bt.28189	-	-	1
6.68775	5.15215	0.278837	0.21379	NM_174059	Bt.121.1.S1_at	Frizzled-related protein	Bt.121	281170	FRZB	2	Biological Process:	multicellular organismal development	cell differentiation	negative regulation of Wnt receptor signaling pathway	regulation of signal transduction	negative regulation of signal transduction	regulation of biological process	regulation of cellular process	cell surface receptor linked signal transduction	developmental process	cellular developmental process	cell communication	cellular process	multicellular organismal process	negative regulation of cellular process	signal transduction	regulation of Wnt receptor signaling pathway	negative regulation of biological process	Wnt receptor signaling pathway	biological regulation	Molecular Function:	Wnt-protein binding	protein binding	binding	Cellular Component:	extracellular region	all	cellular_component
9.34058	7.80536	0.33347	0.238287	CK846600	Bt.28045.1.S1_at	Cathepsin O	Bt.28045	616804	CTSO	17	Biological Process:	proteolysis	cellular protein metabolic process	cellular metabolic process	cellular macromolecule metabolic process	protein metabolic process	macromolecule metabolic process	primary metabolic process	metabolic process	cellular process	Molecular Function:	cysteine-type endopeptidase activity	hydrolase activity	cysteine-type peptidase activity	peptidase activity	endopeptidase activity	catalytic activity
7.82977	6.31216	0.132343	0.361867	CB448850	Bt.18715.1.A1_at	Transcribed locus	Bt.18715	-	-	5
11.988	10.4711	0.197583	0.340092	AW481945	Bt.1974.1.S1_at	RAS-like, family 11, member B	Bt.1974	528446	RASL11B	6	Biological Process:	small GTPase mediated signal transduction	signal transduction	intracellular signaling cascade	cellular process	cell communication	Molecular Function:	nucleotide binding	GTP binding	guanyl ribonucleotide binding	purine nucleotide binding	ribonucleotide binding	binding	purine ribonucleotide binding	guanyl nucleotide binding	Cellular Component:	intracellular	cell	all	cellular_component	cell part
7.57101	6.0906	0.108532	0.400479	CB533063	Bt.20934.1.S1_at	CDNA clone IMAGE:8083724	Bt.20934	-	-	4
5.54519	4.07157	0.099108	0.105939	CB439740	Bt.21197.1.A1_at	Transcribed locus	Bt.21197	-	-	7
9.46426	7.99179	0.151929	0.3777	BP102509	Bt.3140.1.A1_at	Transcribed locus	Bt.77181	-	-	26
8.42211	6.95628	0.191101	0.232803	CK958524	Bt.28112.1.S1_at	Phospholipase A2, group XIIA	Bt.22589	527214	PLA2G12A	6
10.269	8.81191	0.099757	0.252877	BE721310	Bt.2726.1.S1_at	Hypothetical LOC538778	Bt.2726	538778	LOC538778	10
12.2818	10.8376	0.184119	0.165289	CK950726	Bt.2415.1.S1_at	Inhibitor of DNA binding 2, dominant negative helix-loop-helix protein	Bt.49464	505025	ID2	11	Biological Process:	negative regulation of transcription from RNA polymerase II promoter	multicellular organismal development	heart development	negative regulation of transcription	enucleate erythrocyte differentiation	negative regulation of transcription factor activity	positive regulation of macrophage differentiation	cell differentiation	positive regulation of cellular process	regulation of cell differentiation	negative regulation of cellular metabolic process	negative regulation of transcription, DNA-dependent	multicellular organismal process	cellular process	positive regulation of myeloid leukocyte differentiation	anatomical structure development	myeloid cell differentiation	negative regulation of biological process	regulation of nucleobase, nucleoside, nucleotide and nucleic acid metabolic process	biological regulation	immune system development	regulation of biological quality	transcription from RNA polymerase II promoter	regulation of transcription factor activity	leukocyte differentiation	biosynthetic process	hemopoiesis	transcription, DNA-dependent	regulation of macrophage differentiation	homeostasis of number of cells	RNA metabolic process	negative regulation of DNA binding	regulation of metabolic process	erythrocyte differentiation	positive regulation of developmental process	regulation of myeloid cell differentiation	regulation of molecular function	biopolymer metabolic process
5.39599	3.98441	0.274005	0.212573	CB449920	Bt.22538.1.A1_at	Frizzled homolog 8 (Drosophila)	Bt.22538	616913	FZD8	13	Biological Process:	cell surface receptor linked signal transduction	signal transduction	cellular process	cell communication	Molecular Function:	non-G-protein coupled 7TM receptor activity	G-protein coupled receptor activity	transmembrane receptor activity	molecular transducer activity	receptor activity	signal transducer activity	Cellular Component:	membrane	cell	all	cellular_component	cell part
9.24477	7.85435	0.068758	0.49107	CB431533	Bt.2663.2.S1_at	V-Ki-ras2 Kirsten rat sarcoma viral oncogene homolog	Bt.16343	541140	KRAS	5
9.2536	7.88377	0.112828	0.19547	CK775231	Bt.24832.1.A1_a_at	Transcribed locus, strongly similar to NP_808881.2 phosphodiesterase 12 [Homo sapiens]	Bt.24832	-	-	22
7.73298	6.37617	0.331719	0.15584	CK978893	Bt.2478.1.S1_at	Vacuolar protein sorting 26 homolog A (S. pombe)	Bt.5737	510574	VPS26A	28	Biological Process:	vacuolar transport	protein transport	establishment of protein localization	transport	cellular localization	establishment of localization in cell	establishment of localization	intracellular transport	cellular component organization and biogenesis	macromolecule localization	cellular process	protein localization	localization	Cellular Component:	cytoplasm	endosome	endosome membrane	membrane	retromer complex	intracellular organelle	intracellular part	membrane-bounded organelle	all	membrane part	cytoplasmic part	cell	endomembrane system	intracellular membrane-bounded organelle	intracellular	organelle	cell part	protein complex	organelle membrane	endosomal part	intracellular organelle part	macromolecular complex	cellular_component	organelle part
9.38146	8.0409	0.31736	0.322365	CK963789	Bt.29271.1.A1_at	Transcribed locus	-	-	-	-
9.01596	7.67549	0.415011	0.052004	CK730252	Bt.25169.1.A1_at	Transcribed locus	Bt.25169	-	-	1
11.4586	10.1373	0.11978	0.146182	CK962369	Bt.28207.1.S1_at	Ring finger protein 19A	Bt.77241	540195	RNF19A	14
7.92634	6.61575	0.304191	0.121145	CK773983	Bt.3319.1.A1_at	Chromosome 10 open reading frame 83 ortholog	Bt.3319	614519	C26H10orf83	26
6.42577	5.1341	0.431929	0.161445	CB444839	Bt.21068.1.S1_at	Chromosome 3 open reading frame 64 ortholog	Bt.21068	508782	H22C3ORF64	22	Molecular Function:	transferase activity	catalytic activity	Cellular Component:	extracellular region	all	cellular_component
12.2057	10.9294	0.081922	0.41795	CB165315	Bt.14566.1.A1_at	Intestinal cell (MAK-like) kinase	Bt.40031	506286	ICK	23
8.86317	7.59109	0.218773	0.323122	BI679804	Bt.12158.1.S1_at	Transcribed locus	Bt.12158	-	-	9
6.57088	5.30962	0.204913	0.313273	CK772017	Bt.471.1.S1_at	Thrombomodulin	Bt.471	281529	THBD	13	Biological Process:	blood coagulation	wound healing	response to external stimulus	response to wounding	hemostasis	response to stress	regulation of biological quality	multicellular organismal process	response to stimulus	biological regulation	coagulation	regulation of body fluid levels	Molecular Function:	transmembrane receptor activity	calcium ion binding	cation binding	molecular transducer activity	ion binding	binding	receptor activity	metal ion binding	signal transducer activity	Cellular Component:	membrane	integral to membrane	intrinsic to membrane	cell	all	cellular_component	cell part	membrane part
9.51631	8.25612	0.115504	0.26631	CB464586	Bt.20524.1.A1_at	RNA polymerase II associated protein 3	Bt.45217	510621	RPAP3	5
6.44784	5.20108	0.210775	0.372641	CK770968	Bt.22697.1.A1_at	Solute carrier family 39 (zinc transporter), member 8	Bt.22697	508193	SLC39A8	6
9.27328	8.03603	0.098172	0.305629	CK776129	Bt.24095.1.A1_at	Ubiquitin specific peptidase 1	Bt.40485	516328	USP1	3	Biological Process:	DNA repair	ubiquitin-dependent protein catabolic process	ubiquitin cycle	biopolymer catabolic process	cellular metabolic process	cellular macromolecule catabolic process	post-translational protein modification	modification-dependent macromolecule catabolic process	cellular process	protein modification process	proteolysis	modification-dependent protein catabolic process	macromolecule metabolic process	catabolic process	primary metabolic process	nucleobase, nucleoside, nucleotide and nucleic acid metabolic process	metabolic process	cellular protein catabolic process	cellular catabolic process	cellular macromolecule metabolic process	protein metabolic process	biopolymer metabolic process	biopolymer modification	protein catabolic process	response to DNA damage stimulus	response to stress	response to stimulus	cellular protein metabolic process	proteolysis involved in cellular protein catabolic process	macromolecule catabolic process	DNA metabolic process	Molecular Function:	ubiquitin thiolesterase activity	cysteine-type peptidase activity	hydrolase activity	ubiquitin-specific protease activity	thiolester hydrolase activity	catalytic activity
9.22496	7.98972	0.158621	0.33259	BE809771	Bt.11990.1.S1_at	Transcribed locus	Bt.66274	-	-	13
11.6884	10.4848	0.11234	0.374834	CB427885	Bt.13357.1.S1_at	Hypothetical LOC508527	Bt.53074	508527	LOC508527	6
11.1982	9.99984	0.058558	0.047412	AV613778	Bt.3494.1.A1_s_at	Ring finger protein 19A	Bt.77241	540195	RNF19A	14
13.0132	11.8355	0.113944	0.230209	CK962859	Bt.14176.1.S1_at	TIMP metallopeptidase inhibitor 2	Bt.52974	282093	TIMP2	19	Biological Process:	negative regulation of cell proliferation	regulation of cAMP metabolic process	regulation of MAPKKK cascade	regulation of neuron differentiation	cell differentiation	regulation of signal transduction	regulation of cell differentiation	developmental process	multicellular organismal process	cell communication	cellular process	anatomical structure development	negative regulation of cellular process	neuron differentiation	intracellular signaling cascade	neurogenesis	protein kinase cascade	negative regulation of biological process	regulation of nucleobase, nucleoside, nucleotide and nucleic acid metabolic process	nucleobase, nucleoside, nucleotide and nucleic acid metabolic process	biological regulation	regulation of cellular process	regulation of biological process	system development	regulation of cyclic nucleotide metabolic process	regulation of cellular metabolic process	regulation of cell proliferation	cellular biosynthetic process	nucleoside phosphate metabolic process	biosynthetic process	nervous system development	cellular metabolic process	nucleobase, nucleoside and nucleotide biosynthetic process	nucleobase, nucleoside and nucleotide metabolic process	cyclic nucleotide metabolic process	regulation of metabolic process	MAPKKK cascade	primary metabolic process
7.64979	6.47757	0.265973	0.283439	NM_174237	Bt.5149.1.S2_at	Adenylate kinase 3	Bt.5149	281613	AK3	8	Biological Process:	nucleobase, nucleoside, nucleotide and nucleic acid metabolic process	cellular metabolic process	primary metabolic process	metabolic process	cellular process	Molecular Function:	nucleotide binding	adenylate kinase activity	ATP binding	GTP binding	transferase activity	nucleoside triphosphate adenylate kinase activity	purine nucleotide binding	binding	catalytic activity	transferase activity, transferring phosphorus-containing groups	guanyl nucleotide binding	guanyl ribonucleotide binding	nucleobase, nucleoside, nucleotide kinase activity	adenyl ribonucleotide binding	ribonucleotide binding	nucleotide kinase activity	adenyl nucleotide binding	purine ribonucleotide binding	kinase activity	phosphotransferase activity, phosphate group as acceptor	Cellular Component:	mitochondrion	mitochondrial matrix	organelle lumen	intracellular organelle	intracellular part	membrane-bounded organelle	all	cytoplasmic part	mitochondrial part	cell	intracellular membrane-bounded organelle
9.01678	7.86208	0.350555	0.168624	CK775078	Bt.20654.1.A1_a_at	Transcribed locus	Bt.67896	-	-	28
9.4786	8.32964	0.162718	0.040481	CK776124	Bt.26776.1.S1_at	EF-hand calcium binding domain 2	Bt.26776	615715	EFCAB2	16
5.60577	4.46647	0.131999	0.248711	BE756373	Bt.22788.3.A1_at	Transcribed locus	Bt.91897	-	-	1
10.4132	9.28811	0.204067	0.253991	CB531765	Bt.14010.1.S1_at	Leukotriene B4 12-hydroxydehydrogenase	Bt.51592	513177	LTB4DH	8	Biological Process:	oxidation reduction	metabolic process	Molecular Function:	binding	zinc ion binding	oxidoreductase activity	2-alkenal reductase activity	15-oxoprostaglandin 13-oxidase activity	oxidoreductase activity, acting on the CH-CH group of donors	cation binding	catalytic activity	ion binding	transition metal ion binding	metal ion binding	oxidoreductase activity, acting on the CH-CH group of donors, NAD or NADP as acceptor	Cellular Component:	cytoplasm	intracellular part	intracellular	cell	all	cellular_component	cell part
6.95457	5.82969	0.274345	0.276368	CB172626	Bt.14648.1.A1_at	Aspartate beta-hydroxylase	Bt.46037	286771	ASPH	14	Biological Process:	peptidyl-amino acid modification	oxidation reduction	cellular metabolic process	cellular macromolecule metabolic process	protein metabolic process	biopolymer metabolic process	biopolymer modification	cellular process	protein modification process	cellular protein metabolic process	macromolecule metabolic process	primary metabolic process	metabolic process	Molecular Function:	peptide-aspartate beta-dioxygenase activity	binding	iron ion binding	oxidoreductase activity	oxidoreductase activity, acting on single donors with incorporation of molecular oxygen, incorporation of two	cation binding	oxidoreductase activity, acting on paired donors, with incorporation or reduction of molecular oxygen	catalytic activity	oxidoreductase activity, acting on paired donors, with incorporation or reduction of molecular oxygen, 2-oxogl	ion binding	transition metal ion binding	dioxygenase activity	metal ion binding	oxidoreductase activity, acting on single donors with incorporation of molecular oxygen	Cellular Component:	endoplasmic reticulum	endoplasmic reticulum membrane	membrane	integral to membrane	integral to endoplasmic reticulum membrane	endoplasmic reticulum part	intracellular organelle	intracellular part	membrane-bounded organelle
8.72308	7.60698	0.103425	0.368804	BP102442	Bt.22086.2.A1_at	Aldehyde dehydrogenase 7 family, member A1	Bt.22086	507477	ALDH7A1	7	Biological Process:	oxidation reduction	metabolic process	Molecular Function:	L-aminoadipate-semialdehyde dehydrogenase activity	oxidoreductase activity	oxidoreductase activity, acting on the aldehyde or oxo group of donors	oxidoreductase activity, acting on the aldehyde or oxo group of donors, NAD or NADP as acceptor	catalytic activity	Cellular Component:	mitochondrion	intracellular membrane-bounded organelle	intracellular organelle	intracellular part	intracellular	membrane-bounded organelle	organelle	cell part	all	cytoplasm	cytoplasmic part	cell	cellular_component
9.54723	8.43962	0.040379	0.317606	BE751742	Bt.9804.1.S1_at	Churchill domain containing 1	Bt.42360	616539	CHURC1	10	Biological Process:	multicellular organismal development	positive regulation of transcription	positive regulation of cellular process	cellular metabolic process	positive regulation of biological process	developmental process	positive regulation of metabolic process	cellular process	regulation of transcription	multicellular organismal process	biopolymer biosynthetic process	regulation of metabolic process	positive regulation of nucleobase, nucleoside, nucleotide and nucleic acid metabolic process	macromolecule metabolic process	primary metabolic process	regulation of nucleobase, nucleoside, nucleotide and nucleic acid metabolic process	gene expression	nucleobase, nucleoside, nucleotide and nucleic acid metabolic process	metabolic process	biological regulation	regulation of gene expression	regulation of cellular process	regulation of biological process	biopolymer metabolic process	regulation of cellular metabolic process	transcription	positive regulation of cellular metabolic process	biosynthetic process	macromolecule biosynthetic process	Molecular Function:	zinc ion binding	transcription activator activity	cation binding	ion binding	transcription regulator activity	binding	transition metal ion binding	metal ion binding
10.2885	9.189	0.137256	0.283466	CK770175	Bt.20613.2.A1_at	Breast cancer anti-estrogen resistance 3	Bt.20613	506231	BCAR3	3	Biological Process:	small GTPase mediated signal transduction	signal transduction	intracellular signaling cascade	cellular process	cell communication	Molecular Function:	guanyl-nucleotide exchange factor activity	protein binding	enzyme regulator activity	binding	GTPase regulator activity	Cellular Component:	intracellular	cell	all	cellular_component	cell part
7.86434	6.78413	0.350233	0.130447	CB423296	Bt.20115.1.S1_at	Transcribed locus	Bt.20115	-	-	12
9.64843	8.57913	0.158327	0.15633	AW669463	Bt.19932.1.S1_at	Similar to cystin cilia-associated protein	Bt.19932	616812	LOC616812	11
8.22841	7.16235	0.143729	0.125084	BM257464	Bt.11930.1.S1_at	Thioredoxin domain containing 4 (endoplasmic reticulum)	Bt.89221	506157	TXNDC4	Un	Biological Process:	protein folding	response to unfolded protein	glycoprotein metabolic process	cell redox homeostasis	cellular metabolic process	cellular process	macromolecule metabolic process	primary metabolic process	biological regulation	metabolic process	response to chemical stimulus	protein metabolic process	cellular macromolecule metabolic process	response to biotic stimulus	response to stress	regulation of biological quality	response to stimulus	cellular protein metabolic process	response to protein stimulus	homeostatic process	cellular homeostasis	Molecular Function:	protein disulfide isomerase activity	protein binding	intramolecular oxidoreductase activity, transposing S-S bonds	isomerase activity	intramolecular oxidoreductase activity	binding	catalytic activity	intramolecular oxidoreductase activity, interconverting keto- and enol-groups	Cellular Component:	endoplasmic reticulum	endoplasmic reticulum lumen	endoplasmic reticulum membrane	ER-Golgi intermediate compartment	endoplasmic reticulum part	organelle lumen	intracellular organelle
9.29557	8.23218	0.076525	0.34364	CK955036	Bt.18196.1.S1_at	Ras homolog gene family, member T1	Bt.38815	511257	RHOT1	19	Biological Process:	apoptosis	small GTPase mediated signal transduction	cellular homeostasis	mitochondrion transport along microtubule	cell differentiation	transport	microtubule-based process	cellular localization	establishment of localization in cell	intracellular transport	developmental process	cell communication	cellular process	cell death	intracellular signaling cascade	biological regulation	death	organelle organization and biogenesis	establishment of localization	cellular component organization and biogenesis	cytoskeleton-dependent intracellular transport	programmed cell death	cellular developmental process	regulation of biological quality	signal transduction	microtubule-based movement	cytoskeleton organization and biogenesis	cell development	homeostatic process	localization	Molecular Function:	nucleotide binding	calcium ion binding	GTP binding	hydrolase activity	cation binding	purine nucleotide binding	binding
13.7944	12.7361	0.095966	0.254161	NM_174242	Bt.1229.1.S1_at	Apolipoprotein A-I	Bt.49157	281631	APOA1	15	Biological Process:	regulation of protein amino acid phosphorylation	endothelial cell proliferation	phospholipid metabolic process	cholesterol biosynthetic process	lipid transport	glucocorticoid metabolic process	sequestering of lipid	regulation of cholesterol absorption	adrenal gland development	cholesterol efflux	lipoprotein biosynthetic process	blood vessel endothelial cell migration	negative regulation of hydrolase activity	positive regulation of transferase activity	regulation of hydrolase activity	lipoprotein metabolic process	multicellular organismal process	regulation of phosphorylation	cellular process	anatomical structure development	hormone metabolic process	endocrine system development	biological regulation	positive regulation of catalytic activity	cell migration	regulation of multicellular organismal process	biopolymer modification	lipid metabolic process	system process	lipid biosynthetic process	biosynthetic process	alcohol metabolic process	membrane lipid metabolic process	transport	steroid biosynthetic process	regulation of metabolic process	digestion	cholesterol metabolic process
9.14463	8.08646	0.193394	0.170277	CB426981	Bt.21432.2.A1_at	Transcribed locus	Bt.17293	-	-	17
10.7565	9.7039	0.076591	0.281089	BM090297	Bt.11034.1.S1_at	MID1 interacting protein 1 (gastrulation specific G12 homolog (zebrafish))	Bt.66251	615572	MID1IP1	X
7.35227	6.30144	0.050192	0.197394	CF930027	Bt.1486.1.S1_at	Death inducer-obliterator 1	Bt.14503	519826	DIDO1	13	Molecular Function:	protein binding	zinc ion binding	metal ion binding	cation binding	ion binding	binding	transition metal ion binding
6.44965	5.39905	0.288182	0.17112	CK835150	Bt.21133.1.S1_at	Transcribed locus	Bt.64614	-	-	14
11.9522	10.9062	0.01282	0.29529	CK979099	Bt.22636.1.S1_at	Chromosome 10 open reading frame 97 ortholog	Bt.22636	538509	H13C10ORF97	13	Biological Process:	apoptosis	cell differentiation	cell death	cell development	developmental process	cellular developmental process	programmed cell death	cellular process	death	Molecular Function:	calcium ion binding	cation binding	ion binding	binding	metal ion binding	Cellular Component:	nucleus	intracellular membrane-bounded organelle	intracellular organelle	intracellular part	intracellular	membrane-bounded organelle	organelle	cell part	all	cell	cellular_component
8.57975	7.54731	0.062548	0.280481	CK847636	Bt.27885.1.S1_at	Transcribed locus, strongly similar to NP_001077234.1 hypothetical protein LOC614063 [Bos taurus]	Bt.68974	-	-	8
10.1119	9.0933	0.256566	0.234421	CB438210	Bt.26916.1.A1_at	Hypothetical LOC614744	Bt.92299	614744	LOC614744	14
9.79177	8.77464	0.098741	0.304138	BI535736	Bt.22614.2.S1_at	Transcribed locus	Bt.22614	-	-	4
8.1402	7.1297	0.161245	0.233385	CK948835	Bt.13306.1.S1_at	Transcribed locus	Bt.13306	-	-	26
6.80021	5.79593	0.186545	0.042701	CK774853	Bt.26924.1.S1_at	Syntaxin binding protein 5 (tomosyn)	Bt.91404	537603	STXBP5	9	Biological Process:	vesicle-mediated transport	transport	establishment of localization	localization	Cellular Component:	integral to membrane	intrinsic to membrane	cell	all	cellular_component	cell part	membrane	membrane part
6.17887	5.17505	0.249611	0.1814	CK955160	Bt.29098.1.A1_at	Transcribed locus	Bt.42028	-	-	1
[truncated: 67 more columns]
