# Supplementary material for: Gene Expression Profiling of Preovulatory Follicle in the Buffalo Cow: Effects of Increased IGF-I Concentration on Periovulatory Events
Source: PLoS One. 2011 Jun 20;6(6):e20754. doi: 10.1371/journal.pone.0020754 (PMC3119055; doi:10.1371/journal.pone.0020754)
Supplement: Data S4 — List of differentially expressed genes at −2 vs. 22 h time points generated post microarray data analysis. The differential expression of genes was calculated by averaging the normalized samples and performing a pairwise analysis. Statistical significance for differentially expressed genes among control and treatment groups was determined using Student t-test (two tail, unpaired) employing filter of ≥2-fold change with Benjamini and Hochberg correction factor for false discovery rate. (XLS) [file pone.0020754.s009.xls]

## Sheet: -2 h vs 1 h
Condition 1 : CONTROL (-2 h)
Condition 2 : TREATMENT (1 h)
Statistics: ≥2 -Fold t-test p<0.05, Benjamini & Hochberg correction for False Discovery Rate
Data Transformation:	Log Transformed
mean 1	mean 2	SEM 1	SEM 2	Gene Identifier	Probe Set ID	Gene Title	UG Cluster	LocusLink	Gene ID	Chromosome	Ontologies
12.3073	11.0858	0.385859	0.067195	CK848432	Bt.10001.1.A1_at	Solute carrier family 39 (zinc transporter), member 14	Bt.56373	515437	SLC39A14	8	Biological Process:	ion transport	zinc ion transport	metal ion transport	transport	cation transport	transition metal ion transport	establishment of localization	localization	Molecular Function:	zinc ion binding	metal ion transmembrane transporter activity	substrate-specific transmembrane transporter activity	substrate-specific transporter activity	cation binding	transporter activity	ion transmembrane transporter activity	binding	ion binding	transmembrane transporter activity	transition metal ion binding	metal ion binding	Cellular Component:	membrane	integral to membrane	intrinsic to membrane	cell	all	cellular_component	cell part	membrane part
9.71233	8.47469	0.139898	0.353044	CK964471	Bt.10044.3.A1_a_at	WD repeat domain 67	Bt.47719	511062	WDR67	14	Biological Process:	regulation of Rab GTPase activity	Rab protein signal transduction	regulation of signal transduction	regulation of GTPase activity	regulation of Ras GTPase activity	regulation of hydrolase activity	Ras protein signal transduction	regulation of catalytic activity	cell communication	cellular process	intracellular signaling cascade	regulation of Ras protein signal transduction	regulation of small GTPase mediated signal transduction	biological regulation	regulation of molecular function	regulation of cellular process	regulation of biological process	small GTPase mediated signal transduction	signal transduction	regulation of Rab protein signal transduction	Molecular Function:	Rab GTPase activator activity	enzyme regulator activity	enzyme activator activity	small GTPase regulator activity	GTPase activator activity	GTPase regulator activity	Ras GTPase activator activity	Cellular Component:	intracellular	cell	all	cellular_component	cell part
6.75406	7.90999	0.337051	0.024514	BE505077	Bt.10051.1.A1_at	Hypothetical protein LOC785112	Bt.63055	508288	THAP9	6	Molecular Function:	nucleic acid binding	binding
8.1623	9.57695	0.197384	0.118504	CB172483	Bt.10101.1.S1_at	WD repeat and FYVE domain containing 2	Bt.43669	523432	WDFY2	Un
6.04544	7.06817	0.143782	0.165276	AV591325	Bt.10101.2.S1_at	Transcribed locus, strongly similar to NP_443182.1 WD repeat and FYVE domain containing 2 [Homo sapiens]	-	-	-	-
4.70249	8.37591	0.814523	0.642806	AU278104	Bt.10150.1.S1_at	Calpain 6	Bt.25052	539360	CAPN6	X
5.33747	9.41024	0.382663	0.507977	AW314816	Bt.10214.1.S1_at	Serine/threonine kinase 17a	Bt.52411	513665	STK17A	Un
11.9539	10.9164	0.264531	0.187299	AU278440	Bt.10218.1.S1_s_at	Transcribed locus	-	-	-	-
4.02344	12.0037	0.162156	0.444195	CK974578	Bt.10259.1.A1_at	Polo-like kinase 2 (Drosophila)	Bt.10259	539449	PLK2	20
6.1524	5.02691	0.263504	0.302913	CB452159	Bt.10469.1.S1_at	Potassium channel tetramerisation domain containing 18	Bt.34751	613694	KCTD18	2	Biological Process:	potassium ion transport	transport	establishment of localization	cation transport	localization	ion transport	monovalent inorganic cation transport	metal ion transport	Molecular Function:	voltage-gated potassium channel activity	protein binding	gated channel activity	cation transmembrane transporter activity	substrate-specific transmembrane transporter activity	substrate-specific transporter activity	binding	transporter activity	voltage-gated cation channel activity	voltage-gated ion channel activity	transmembrane transporter activity	metal ion transmembrane transporter activity	passive transmembrane transporter activity	potassium channel activity	ion channel activity	ion transmembrane transporter activity	substrate specific channel activity	voltage-gated channel activity	channel activity	cation channel activity	Cellular Component:	voltage-gated potassium channel complex	membrane	plasma membrane part	cell part	all	protein complex	membrane part	intrinsic to membrane
4.55817	7.1679	0.156446	0.449148	CK773377	Bt.1052.1.A1_at	Cholesterol 25-hydroxylase	Bt.91113	506132	CH25H	26	Biological Process:	metabolic process	Molecular Function:	catalytic activity
7.94125	10.0949	0.187564	0.207386	CB433795	Bt.10893.1.S1_at	Transcribed locus	Bt.32337	-	-	26
8.27106	7.06212	0.140206	0.342918	CB535261	Bt.10922.1.A1_at	Transcribed locus	Bt.89712	-	-	15
10.7565	9.03749	0.076591	0.202325	BM090297	Bt.11034.1.S1_at	MID1 interacting protein 1 (gastrulation specific G12 homolog (zebrafish))	Bt.66251	615572	MID1IP1	X
7.26319	10.044	0.162063	0.541922	AU275291	Bt.11230.1.S1_at	1-acylglycerol-3-phosphate O-acyltransferase 9	Bt.11230	519739	AGPAT9	6	Biological Process:	metabolic process	Molecular Function:	acyltransferase activity	transferase activity, transferring groups other than amino-acyl groups	transferase activity	transferase activity, transferring acyl groups	catalytic activity
6.39541	5.28147	0.3385	0.164529	CK945579	Bt.11240.1.A1_at	Hypothetical LOC538481	Bt.59115	538481	LOC538481	6
9.97222	8.61221	0.467679	0.080279	CK778819	Bt.1126.1.A1_at	Transcribed locus	Bt.68818	-	-	12
6.54427	8.00604	0.442681	0.275722	CB166978	Bt.11262.1.S1_at	Paternally expressed 3	Bt.11262	444864	PEG3	18	Biological Process:	regulation of transcription, DNA-dependent	apoptosis	cell differentiation	cellular metabolic process	developmental process	RNA metabolic process	cellular process	regulation of transcription	biopolymer biosynthetic process	regulation of metabolic process	cell death	macromolecule metabolic process	primary metabolic process	gene expression	regulation of nucleobase, nucleoside, nucleotide and nucleic acid metabolic process	nucleobase, nucleoside, nucleotide and nucleic acid metabolic process	metabolic process	biological regulation	death	regulation of gene expression	regulation of cellular process	regulation of biological process	biopolymer metabolic process	regulation of cellular metabolic process	cellular developmental process	programmed cell death	transcription	cell development	RNA biosynthetic process	regulation of RNA metabolic process	biosynthetic process	transcription, DNA-dependent	macromolecule biosynthetic process	Molecular Function:	nucleic acid binding	transcription factor activity	zinc ion binding	metal ion binding
8.64355	10.8791	0.210926	0.208056	AU275595	Bt.11349.1.A1_at	Similar to BMP-2 inducible kinase	Bt.91659	505766	LOC505766	6
10.7887	9.35106	0.114373	0.4922	CB165413	Bt.11389.1.S1_a_at	Cyclin I	Bt.43245	504847	CCNI	6
11.1321	12.4331	0.166174	0.123418	CK951253	Bt.11714.1.S1_at	Similar to tumor protein p53 binding protein, 2	Bt.65316	514474	LOC514474	16
9.08529	7.86909	0.154614	0.275572	CB428851	Bt.11772.1.A1_at	Hypothetical protein LOC614339	Bt.11772	614339	LOC614339	18
11.7812	13.0886	0.093732	0.200376	CB171256	Bt.11794.1.S1_at	Transcribed locus	Bt.88581	-	-	24
6.33581	4.82004	0.495267	0.199628	CK776150	Bt.11798.1.S1_at	Ribulose-5-phosphate-3-epimerase	Bt.11798	533764	RPE	2
6.07886	7.17245	0.073442	0.365809	BE237552	Bt.11856.1.S1_at	Transcribed locus	-	-	-	-
4.42162	10.1081	0.045452	0.589718	BF040357	Bt.12010.1.S1_at	ADAM metallopeptidase with thrombospondin type 1 motif, 1	Bt.12010	512171	ADAMTS1	1
6.76462	5.51384	0.159009	0.070373	BE665378	Bt.12081.1.S1_at	Dynamin binding protein	Bt.12081	782347	DNMBP	26
6.68775	4.79575	0.278837	0.11534	NM_174059	Bt.121.1.S1_at	Frizzled-related protein	Bt.121	281170	FRZB	2	Biological Process:	multicellular organismal development	cell differentiation	negative regulation of Wnt receptor signaling pathway	regulation of signal transduction	negative regulation of signal transduction	regulation of biological process	regulation of cellular process	cell surface receptor linked signal transduction	developmental process	cellular developmental process	cell communication	cellular process	multicellular organismal process	negative regulation of cellular process	signal transduction	regulation of Wnt receptor signaling pathway	negative regulation of biological process	Wnt receptor signaling pathway	biological regulation	Molecular Function:	Wnt-protein binding	protein binding	binding	Cellular Component:	extracellular region	all	cellular_component
5.78952	4.33743	0.091173	0.397426	CB435711	Bt.12215.1.S1_at	AF4/FMR2 family, member 1	Bt.14634	781149	AFF1	6
9.07361	11.7995	0.358693	1.11276	NM_174146.2	Bt.12302.1.S1_at	plasminogen activator, tissue	Bt.12302	281407	PLAT	27	proteolysis /// platelet-derived growth factor receptor signaling pathway	catalytic activity /// serine-type endopeptidase activity /// peptidase activity /// plasminogen activator activity /// hydrolase activity	extracellular region /// extracellular space /// cytoplasm /// secretory granule /// apical part of cell
6.08945	7.10994	0.179267	0.317466	BF076151	Bt.12361.1.S1_at	Pleckstrin homology domain containing, family H (with MyTH4 domain) member 3	Bt.12361	541100	PLEKHH3	19	Biological Process:	carbohydrate metabolic process	primary metabolic process	metabolic process	Molecular Function:	hydrolase activity, hydrolyzing O-glycosyl compounds	hydrolase activity	hydrolase activity, acting on glycosyl bonds	catalytic activity	Cellular Component:	cytoskeleton	intracellular organelle	intracellular part	intracellular	organelle	non-membrane-bounded organelle	cell part	all	intracellular non-membrane-bounded organelle	cell	cellular_component
6.20946	7.23234	0.123857	0.303046	BI681613	Bt.12375.1.S1_at	Additional sex combs like 1 (Drosophila)	Bt.37580	522091	ASXL1	13
8.79021	7.36906	0.397888	0.081591	BP104517	Bt.12380.1.S1_at	Transcribed locus	Bt.65476	-	-	16
10.4954	9.43709	0.358729	0.089209	CK846932	Bt.12393.1.S1_at	Transcribed locus	Bt.62857	84886	-	28
7.47242	6.3106	0.059448	0.158827	AU278969	Bt.12466.1.A1_at	Transcribed locus	-	-	-	-
9.37692	10.7769	0.119871	0.173013	BF193811	Bt.12496.1.S1_at	Transcribed locus	Bt.51491	-	-	18
6.16034	4.70298	0.105662	0.14622	CB168526	Bt.12728.1.A1_a_at	Transcribed locus	Bt.19936	-	-	14
8.20237	10.7274	0.497672	0.112544	NM_174753	Bt.12848.1.S1_at	Parathyroid hormone-like hormone	Bt.12848	286767	PTHLH	5	Biological Process:	skeletal development	osteoblast development	lactation	epithelial cell differentiation	surfactant homeostasis	alveolus development	multicellular organism reproduction	cell differentiation	reproduction	developmental process	bone remodeling	cellular process	multicellular organismal process	anatomical structure development	biological regulation	morphogenesis of an epithelium	reproductive process	system development	tissue remodeling	regulation of biological quality	biomineral formation	anatomical structure morphogenesis	lung development	tissue homeostasis	respiratory tube development	anatomical structure homeostasis	multicellular organismal homeostasis	ossification	multicellular organismal development	tissue development	osteoblast differentiation	tube development	cellular developmental process	organ development	cell development	chemical homeostasis within a tissue	homeostatic process	reproductive process in a multicellular organism
8.84566	6.95998	0.086366	0.66011	BE722433	Bt.12872.1.S1_at	BTB (POZ) domain containing 3	Bt.52740	513420	BTBD3	13	Molecular Function:	protein binding	binding
10.7589	8.21679	0.384599	0.721899	BE750492	Bt.12891.1.S1_at	Ras-related associated with diabetes	Bt.12891	505165	RRAD	18	Biological Process:	small GTPase mediated signal transduction	signal transduction	intracellular signaling cascade	cellular process	cell communication	Molecular Function:	nucleotide binding	GTP binding	guanyl ribonucleotide binding	purine nucleotide binding	ribonucleotide binding	binding	purine ribonucleotide binding	guanyl nucleotide binding
8.46541	7.45465	0.292049	0.15114	CB170194	Bt.12957.1.A1_a_at	Trinucleotide repeat containing 6B	Bt.41131	528167	TNRC6B	5	Molecular Function:	nucleotide binding	binding
4.10519	5.41702	0.116304	0.453611	AJ557823	Bt.13036.1.A1_at	Progesterone receptor	Bt.13036	280895	PGR	15	Biological Process:	transcription	regulation of transcription, DNA-dependent	cellular metabolic process	RNA metabolic process	regulation of transcription	cellular process	regulation of metabolic process	biopolymer biosynthetic process	macromolecule metabolic process	regulation of nucleobase, nucleoside, nucleotide and nucleic acid metabolic process	gene expression	primary metabolic process	biological regulation	nucleobase, nucleoside, nucleotide and nucleic acid metabolic process	metabolic process	regulation of gene expression	regulation of cellular process	regulation of biological process	biopolymer metabolic process	regulation of cellular metabolic process	RNA biosynthetic process	regulation of RNA metabolic process	biosynthetic process	transcription, DNA-dependent	macromolecule biosynthetic process	Molecular Function:	transcription factor activity	steroid hormone receptor activity	steroid binding	zinc ion binding	sequence-specific DNA binding	metal ion binding	ligand-dependent nuclear receptor activity	cation binding	transcription regulator activity	binding	DNA binding	signal transducer activity
6.61412	7.94632	0.449287	0.157313	CB458388	Bt.13118.1.S1_at	ADAM metallopeptidase domain 9 (meltrin gamma)	Bt.734	281600	ADAM9	27	Biological Process:	integrin-mediated signaling pathway	signal transduction	cell surface receptor linked signal transduction	cellular process	cell communication
6.78798	7.81125	0.046457	0.05492	U92434	Bt.13141.1.S1_at	B-cell CLL/lymphoma 2	Bt.62713	281020	BCL2	24	Biological Process:	release of cytochrome c from mitochondria	anti-apoptosis	female pregnancy	positive regulation of cell proliferation	response to toxin	response to iron ion	hair follicle morphogenesis	negative regulation of cellular pH reduction	response to nicotine	pigmentation	regulation of protein homodimerization activity	regulation of protein heterodimerization activity	negative regulation of neuron apoptosis	regulation of viral genome replication	regulation of mitochondrial membrane permeability	defense response to virus	regulation of mitochondrial membrane potential	negative regulation of developmental process	cell differentiation	reproduction	positive regulation of cellular process	establishment of localization in cell	regulation of protein binding	immune effector process	intracellular transport	apoptosis	multicellular organismal process	cellular process	anatomical structure development	response to other organism	cell death	ion homeostasis	response to inorganic substance	regulation of programmed cell death	negative regulation of biological process	mitochondrial transport	monovalent inorganic cation homeostasis	viral infectious cycle
7.7739	6.56825	0.140194	0.191543	CB430145	Bt.13226.1.A1_at	Pleckstrin homology domain containing, family F (with FYVE domain) member 2	Bt.16173	782597	PLEKHF2	14
8.6274	11.6613	0.160848	0.459367	CK849498	Bt.13229.1.S1_at	Protein kinase, AMP-activated, gamma 2 non-catalytic subunit	Bt.42860	504219	PRKAG2	4
5.63463	8.06701	0.443508	0.578952	CB166380	Bt.13235.1.S1_at	Similar to RGC-32	Bt.54006	614348	MGC148992	12
8.14299	6.28641	0.20283	0.404072	AV607802	Bt.13313.1.S1_at	Nuclear receptor coactivator 1	Bt.55996	525346	NCOA1	11	Biological Process:	regulation of transcription, DNA-dependent	signal transduction	cellular metabolic process	RNA metabolic process	cell communication	cellular process	regulation of transcription	biopolymer biosynthetic process	regulation of metabolic process	macromolecule metabolic process	primary metabolic process	gene expression	regulation of nucleobase, nucleoside, nucleotide and nucleic acid metabolic process	nucleobase, nucleoside, nucleotide and nucleic acid metabolic process	metabolic process	biological regulation	regulation of gene expression	regulation of cellular process	regulation of biological process	biopolymer metabolic process	regulation of cellular metabolic process	transcription	RNA biosynthetic process	regulation of RNA metabolic process	biosynthetic process	transcription, DNA-dependent	macromolecule biosynthetic process	Molecular Function:	transcription coactivator activity	signal transducer activity	transcription regulator activity	nuclear hormone receptor binding	transcription cofactor activity	binding	transcription activator activity	protein binding	molecular transducer activity	hormone receptor binding
7.10711	5.29604	0.463108	0.214117	BI536066	Bt.13350.1.S1_at	Transcribed locus, weakly similar to XP_001368811.1 PREDICTED: similar to zinc finger protein 135 (clone pHZ-17), [Monodelphi	Bt.13350	-	-	18
10.873	9.26533	0.394628	0.208934	CK849800	Bt.13371.1.S1_at	Syntrophin, beta 2 (dystrophin-associated protein A1, 59kDa, basic component 2)	Bt.13371	786534	SNTB2	18
6.74521	7.99212	0.215003	0.271343	CK771706	Bt.13385.1.A1_at	Coiled-coil domain containing 138	Bt.13385	507644	CCDC138	11
9.04497	7.59246	0.127554	0.293267	CK848852	Bt.13401.1.S1_at	Chromosome 6 open reading frame 130 ortholog	Bt.13401	768056	C23H6orf130	23
11.8043	12.8116	0.305835	0.052922	CK849512	Bt.13496.2.S1_a_at	CD63 molecule	Bt.13496	404156	CD63	5	Cellular Component:	lysosomal membrane	endosome	plasma membrane	integral to membrane	late endosome membrane	late endosome	intracellular organelle	intracellular part	membrane-bounded organelle	all	membrane part	intrinsic to membrane	cytoplasmic part	cell	lysosome	intracellular membrane-bounded organelle	vacuolar membrane	intracellular	organelle	vacuole	cell part	cytoplasm	lytic vacuole	organelle membrane	vacuolar part	endosome membrane	endosomal part	intracellular organelle part	cellular_component	membrane	organelle part
9.36802	8.22984	0.255822	0.134516	CB426776	Bt.13538.1.A1_at	Oxidation resistance 1	Bt.13538	539092	OXR1	14
6.27252	5.10665	0.219799	0.142359	BE479165	Bt.13538.2.S1_at	Oxidation resistance 1	Bt.13538	539092	OXR1	14
9.15846	8.14449	0.166455	0.037241	CB169102	Bt.13626.1.S1_at	TRAF and TNF receptor associated protein	Bt.13626	507579	TTRAP	23
7.7884	6.46289	0.105385	0.351136	BP105182	Bt.13627.1.A1_at	Transcribed locus	Bt.65934	-	-	28
7.48209	10.4674	0.276392	0.289231	CK771586	Bt.13710.1.S1_a_at	Phosphatidylglycerophosphate synthase 1	Bt.12133	535126	PGS1	19	Biological Process:	metabolic process	phospholipid biosynthetic process	phospholipid metabolic process	cellular metabolic process	cellular lipid metabolic process	cellular process	lipid metabolic process	lipid biosynthetic process	membrane lipid biosynthetic process	biosynthetic process	primary metabolic process	membrane lipid metabolic process	Molecular Function:	nucleotide binding	ATP binding	CDP-diacylglycerol-glycerol-3-phosphate 3-phosphatidyltransferase activity	transferase activity	phosphotransferase activity, for other substituted phosphate groups	purine nucleotide binding	binding	catalytic activity	transferase activity, transferring phosphorus-containing groups	CDP-alcohol phosphatidyltransferase activity	adenyl ribonucleotide binding	ribonucleotide binding	adenyl nucleotide binding	purine ribonucleotide binding	Cellular Component:	mitochondrion	intracellular membrane-bounded organelle	intracellular organelle	intracellular part	intracellular	membrane-bounded organelle	organelle	cell part	all	cytoplasm
8.26935	7.0372	0.268472	0.168702	BP108560	Bt.1373.1.A1_at	Hypothetical protein LOC505719	Bt.1373	505719	LOC505719	3
7.86438	6.59929	0.157458	0.418316	CK848079	Bt.13745.1.A1_at	Tudor domain containing 3	Bt.13745	537918	TDRD3	Un	Molecular Function:	nucleic acid binding	binding
11.0081	9.7787	0.305594	0.314816	BE749511	Bt.13750.1.A1_at	Tripartite motif-containing 2	Bt.37228	538617	TRIM2	17
4.24816	6.58938	0.069648	0.320169	CB438826	Bt.13765.1.S1_at	Transcribed locus, weakly similar to XP_001478370.1 PREDICTED: hypothetical protein [Mus musculus]	Bt.13765	-	-	19
7.49122	6.43429	0.199091	0.219148	CK948357	Bt.13845.1.S1_at	Chromosome 6 open reading frame 203 ortholog	Bt.13845	613695	H9C6ORF203	9
5.98296	8.4836	0.083579	0.099374	CB425101	Bt.13906.1.S1_at	Transcribed locus, strongly similar to NP_542763.1 sulfiredoxin 1 homolog [Homo sapiens]	Bt.13906	-	-	13
3.68902	5.49878	0.07486	0.587013	CB170658	Bt.13953.1.A1_at	Transcribed locus	Bt.74234	-	-	10
10.7128	8.79023	0.540204	0.417641	CK848389	Bt.1404.1.S1_at	Cell division cycle associated 7-like	Bt.101853	514631	CDCA7L	4
7.9918	9.7246	0.434655	0.268583	CK959823	Bt.14056.1.A1_at	Rho GTPase activating protein 18	Bt.14056	510743	ARHGAP18	9
9.41	7.81457	0.393102	0.131602	AW315952	Bt.14075.1.S1_at	Hypothetical protein LOC788978	Bt.14075	788978	LOC788978	21
5.96413	7.96518	0.105467	0.59483	BI682435	Bt.14097.1.S1_at	Transcribed locus	Bt.14097	-	-	21
9.38418	8.3024	0.259449	0.161788	BM105992	Bt.14214.1.S1_at	myeloid/lymphoid or mixed-lineage leukemia (trithorax homolog, Drosophila); translocated to, 10	-	8028	-	-	Molecular Function:	transcription factor activity	protein binding	zinc ion binding	metal ion binding	cation binding	transcription regulator activity	binding	DNA binding	ion binding	transition metal ion binding	nucleic acid binding	Cellular Component:	nucleus	intracellular membrane-bounded organelle	intracellular organelle	intracellular part	intracellular	membrane-bounded organelle	organelle	cell part	all	cell	cellular_component
8.08055	6.98499	0.156888	0.281429	CK968849	Bt.14643.1.A1_at	RAD17 homolog (S. pombe)	Bt.14643	513600	RAD17	20
10.2751	11.4096	0.270919	0.27823	CB463914	Bt.14737.1.A1_s_at	Transcribed locus	Bt.42045	-	-	Un
7.35227	6.2215	0.050192	0.158552	CF930027	Bt.1486.1.S1_at	Death inducer-obliterator 1	Bt.14503	519826	DIDO1	13	Molecular Function:	protein binding	zinc ion binding	metal ion binding	cation binding	ion binding	binding	transition metal ion binding
5.85916	8.54005	0.223211	0.865199	CB421539	Bt.1537.1.S1_at	N-myc downstream regulated gene 1	Bt.1537	504499	NDRG1	14	Biological Process:	mast cell activation	immune system process	cell activation	leukocyte activation	myeloid leukocyte activation	cellular process	Cellular Component:	nucleus	cytoplasm	intracellular membrane-bounded organelle	intracellular organelle	intracellular part	intracellular	membrane-bounded organelle	organelle	cell part	all	cell	cellular_component
5.4975	7.98739	0.517166	0.168025	BP109639	Bt.15540.1.A1_at	Transcribed locus	Bt.15540	-	-	1
5.18694	9.74473	0.248563	0.925078	BP108983	Bt.15556.1.A1_s_at	msh homeo box homolog 1 (Drosophila)	-	-	-	-
8.3798	10.3403	0.220739	0.2801	CB462091	Bt.15561.2.A1_s_at	ChaC, cation transport regulator homolog 1 (E. coli)	Bt.42623	505991	CHAC1	10
8.2703	5.59157	0.248146	0.414131	CK847693	Bt.1560.1.S1_at	CDC42 effector protein (Rho GTPase binding) 3	Bt.1560	538967	CDC42EP3	11
8.10701	7.05095	0.017759	0.277934	CB222940	Bt.15602.1.S1_at	Family with sequence similarity 60, member A	Bt.38886	538649	FAM60A	5
7.36714	11.5071	0.099391	0.379009	NM_181667	Bt.15675.1.S1_at	ADAM metallopeptidase with thrombospondin type 1 motif, 4	Bt.15675	286806	ADAMTS4	3	Biological Process:	proteolysis	glycoprotein catabolic process	glycoprotein metabolic process	cellular protein metabolic process	cellular metabolic process	cellular macromolecule metabolic process	protein metabolic process	macromolecule metabolic process	primary metabolic process	metabolic process	cellular process	Molecular Function:	metalloendopeptidase activity	zinc ion binding	metal ion binding	metallopeptidase activity	hydrolase activity	peptidase activity	endopeptidase activity	cation binding	ion binding	binding	transition metal ion binding	catalytic activity	Cellular Component:	extracellular region	proteinaceous extracellular matrix	extracellular matrix	extracellular region part	all	cellular_component
9.93666	12.1269	0.22958	0.207005	CK776946	Bt.15687.1.S1_at	Hect domain and RLD 4	Bt.15687	533336	HERC4	28	Biological Process:	protein modification process	ubiquitin cycle	cellular metabolic process	cellular macromolecule metabolic process	protein metabolic process	biopolymer metabolic process	biopolymer modification	post-translational protein modification	cellular process	cellular protein metabolic process	macromolecule metabolic process	primary metabolic process	metabolic process	Molecular Function:	ubiquitin-protein ligase activity	catalytic activity	ligase activity, forming carbon-nitrogen bonds	acid-amino acid ligase activity	small conjugating protein ligase activity	ligase activity	Cellular Component:	intracellular	cell	all	cellular_component	cell part
9.15469	12.0515	0.14948	0.380088	BG690868	Bt.15687.2.S1_at	Hect domain and RLD 4	Bt.15687	533336	HERC4	28	Biological Process:	protein modification process	ubiquitin cycle	cellular metabolic process	cellular macromolecule metabolic process	protein metabolic process	biopolymer metabolic process	biopolymer modification	post-translational protein modification	cellular process	cellular protein metabolic process	macromolecule metabolic process	primary metabolic process	metabolic process	Molecular Function:	ubiquitin-protein ligase activity	catalytic activity	ligase activity, forming carbon-nitrogen bonds	acid-amino acid ligase activity	small conjugating protein ligase activity	ligase activity	Cellular Component:	intracellular	cell	all	cellular_component	cell part
8.5391	10.256	0.053831	0.146011	BP107679	Bt.15723.1.S1_at	WW and C2 domain containing 2	Bt.11858	532571	WWC2	27	Molecular Function:	protein binding	binding
11.8948	13.0363	0.181041	0.149524	D00467	Bt.1573.2.S1_a_at	Ferredoxin 1	Bt.1573	281157	FDX1	15	Biological Process:	steroid biosynthetic process	transport	oxidation reduction	steroid metabolic process	establishment of localization	cellular metabolic process	cellular lipid metabolic process	cellular process	lipid metabolic process	lipid biosynthetic process	biosynthetic process	localization	primary metabolic process	metabolic process	Molecular Function:	iron ion binding	protein C-terminus binding	electron carrier activity	protein homodimerization activity	metal ion binding	2 iron, 2 sulfur cluster binding	cation binding	binding	metal cluster binding	catalytic activity	protein binding	iron-sulfur cluster binding	oxidoreductase activity	ion binding	protein dimerization activity	transition metal ion binding	identical protein binding	Cellular Component:	mitochondrion	mitochondrial matrix	organelle lumen	intracellular organelle	intracellular part
9.81669	8.3525	0.410264	0.290954	CK848966	Bt.15812.1.A1_at	Hypothetical LOC533324	Bt.36582	533324	LOC533324	2
6.36315	9.14448	0.324838	0.367749	CB168998	Bt.15836.1.S1_at	Ankyrin repeat domain 1 (cardiac muscle)	Bt.49329	510376	ANKRD1	26	Biological Process:	regulation of transcription from RNA polymerase II promoter	cellular metabolic process	RNA metabolic process	cellular process	regulation of transcription	biopolymer biosynthetic process	regulation of metabolic process	macromolecule metabolic process	primary metabolic process	regulation of nucleobase, nucleoside, nucleotide and nucleic acid metabolic process	gene expression	nucleobase, nucleoside, nucleotide and nucleic acid metabolic process	metabolic process	biological regulation	regulation of gene expression	regulation of cellular process	regulation of biological process	biopolymer metabolic process	regulation of transcription, DNA-dependent	regulation of cellular metabolic process	transcription	transcription from RNA polymerase II promoter	RNA biosynthetic process	regulation of RNA metabolic process	biosynthetic process	transcription, DNA-dependent	macromolecule biosynthetic process	Molecular Function:	transcription corepressor activity	protein binding	transcription repressor activity	transcription cofactor activity	transcription regulator activity	binding	transcription factor binding	Cellular Component:	nucleus	transcription factor complex
4.03511	5.65441	0.050875	0.383909	CF614403	Bt.15836.2.S1_at	Ankyrin repeat domain 1 (cardiac muscle)	Bt.49329	510376	ANKRD1	26	Biological Process:	regulation of transcription from RNA polymerase II promoter	cellular metabolic process	RNA metabolic process	cellular process	regulation of transcription	biopolymer biosynthetic process	regulation of metabolic process	macromolecule metabolic process	primary metabolic process	regulation of nucleobase, nucleoside, nucleotide and nucleic acid metabolic process	gene expression	nucleobase, nucleoside, nucleotide and nucleic acid metabolic process	metabolic process	biological regulation	regulation of gene expression	regulation of cellular process	regulation of biological process	biopolymer metabolic process	regulation of transcription, DNA-dependent	regulation of cellular metabolic process	transcription	transcription from RNA polymerase II promoter	RNA biosynthetic process	regulation of RNA metabolic process	biosynthetic process	transcription, DNA-dependent	macromolecule biosynthetic process	Molecular Function:	transcription corepressor activity	protein binding	transcription repressor activity	transcription cofactor activity	transcription regulator activity	binding	transcription factor binding	Cellular Component:	nucleus	transcription factor complex
9.39471	12.3574	0.615857	0.306052	CK848612	Bt.15857.1.S1_at	Aminolevulinate, delta-, synthase 1	Bt.15857	534286	ALAS1	22
6.5251	8.55508	0.176965	0.211891	CK952523	Bt.15889.1.S1_at	Transcribed locus	Bt.15889	-	-	17
10.2277	9.14943	0.077091	0.139363	CK776474	Bt.15916.1.S1_at	CCCTC-binding factor (zinc finger protein)	Bt.39754	517097	CTCF	18	Molecular Function:	nucleic acid binding	zinc ion binding	cation binding	ion binding	binding	transition metal ion binding	metal ion binding	Cellular Component:	intracellular	cell	all	cellular_component	cell part
8.54751	7.19093	0.199389	0.188683	CK776227	Bt.16042.1.S1_at	Hypothetical LOC539467	Bt.23344	539467	LOC539467	11
7.15446	6.02096	0.063747	0.322472	CK778380	Bt.16056.1.A1_at	Cas-Br-M (murine) ecotropic retroviral transforming sequence b	Bt.53081	525906	CBLB	1
9.05092	7.49226	0.372281	0.249517	CK954638	Bt.16100.1.S1_at	Transcribed locus	Bt.16100	-	-	2
9.01814	10.1891	0.103714	0.267363	CB434763	Bt.16142.2.S1_at	Tyrosine 3-monooxygenase/tryptophan 5-monooxygenase activation protein, gamma polypeptide	Bt.2814	286862	YWHAG	25	Biological Process:	protein targeting	regulation of neuron differentiation	regulation of synaptic plasticity	transmission of nerve impulse	cell differentiation	regulation of cell differentiation	establishment of localization in cell	developmental process	intracellular transport	cell communication	multicellular organismal process	cellular process	anatomical structure development	intracellular protein transport	neuron differentiation	regulation of transmission of nerve impulse	neurogenesis	protein transport	neurological system process	biological regulation	regulation of cellular process	regulation of biological process	regulation of multicellular organismal process	system development	regulation of synaptic transmission	cellular component organization and biogenesis	cell-cell signaling	macromolecule localization	system process	protein localization	synaptic transmission	nervous system development	establishment of protein localization	regulation of neurological system process	transport	cellular localization	multicellular organismal development	establishment of localization
8.63398	7.42599	0.345755	0.146288	CK957834	Bt.16231.1.S1_at	Required for meiotic nuclear division 1 homolog (S. cerevisiae)	Bt.52934	534105	RMND1	Un
7.26222	6.13074	0.221094	0.313102	BE683272	Bt.16467.1.S1_at	Kelch-like 8 (Drosophila)	Bt.14355	532960	KLHL8	6
11.3426	10.3066	0.097006	0.263493	CB420401	Bt.16510.1.A1_at	Transcribed locus	Bt.37212	-	-	12
7.33426	11.2879	0.120246	0.173274	CK776287	Bt.16583.1.S1_at	Transmembrane protein 37	Bt.49268	613815	TMEM37	2	Molecular Function:	structural molecule activity	Cellular Component:	tight junction	plasma membrane part	intercellular junction	all	cell part	apical junction complex	membrane part	cell junction	plasma membrane	cell	membrane	cellular_component	apicolateral plasma membrane
5.62937	4.35931	0.242767	0.375752	BI848859	Bt.1682.1.S1_at	TAO kinase 3	Bt.51444	534620	TAOK3	17	Biological Process:	protein amino acid phosphorylation	proteolysis	phosphate metabolic process	cellular macromolecule metabolic process	protein metabolic process	cellular metabolic process	biopolymer metabolic process	biopolymer modification	post-translational protein modification	cellular process	phosphorus metabolic process	phosphorylation	protein modification process	cellular protein metabolic process	macromolecule metabolic process	primary metabolic process	metabolic process	Molecular Function:	protein kinase activity	protein serine/threonine kinase activity	ATP binding	metallopeptidase activity	zinc ion binding	binding	transferase activity	phosphotransferase activity, alcohol group as acceptor	catalytic activity	transferase activity, transferring phosphorus-containing groups	peptidase activity	purine ribonucleotide binding	hydrolase activity	cation binding	purine nucleotide binding	nucleotide binding	ion binding	adenyl ribonucleotide binding	ribonucleotide binding	adenyl nucleotide binding
11.0702	9.77744	0.1456	0.230299	CB433141	Bt.17005.2.A1_at	TOX high mobility group box family member 2	Bt.34427	519845	TOX2	13	Biological Process:	regulation of transcription, DNA-dependent	cellular metabolic process	RNA metabolic process	cellular process	regulation of transcription	biopolymer biosynthetic process	regulation of metabolic process	macromolecule metabolic process	primary metabolic process	gene expression	regulation of nucleobase, nucleoside, nucleotide and nucleic acid metabolic process	nucleobase, nucleoside, nucleotide and nucleic acid metabolic process	metabolic process	biological regulation	regulation of gene expression	regulation of cellular process	regulation of biological process	biopolymer metabolic process	regulation of cellular metabolic process	transcription	RNA biosynthetic process	regulation of RNA metabolic process	biosynthetic process	transcription, DNA-dependent	macromolecule biosynthetic process	Molecular Function:	DNA binding	binding	nucleic acid binding	Cellular Component:	chromatin	nucleus	intracellular organelle	intracellular part	membrane-bounded organelle	non-membrane-bounded organelle	all	chromosome
6.46358	5.31849	0.336258	0.223532	CB421398	Bt.17294.2.S1_at	Similar to EPS15 protein	Bt.17294	614964	LOC614964	3
8.93518	10.1631	0.16213	0.353996	BF775226	Bt.17299.1.A1_at	Hypothetical protein LOC785659	Bt.17299	785659	LOC785659	1
6.45602	5.32033	0.284362	0.283924	CB428803	Bt.17336.1.A1_at	Transcribed locus	Bt.92912	-	-	17
7.05512	4.8233	0.728762	0.289638	CK849175	Bt.1742.1.S1_at	Laminin, beta 1	Bt.40073	520030	LAMB1	4	Cellular Component:	proteinaceous extracellular matrix	extracellular matrix	extracellular region	extracellular region part	all	cellular_component
7.6925	6.63106	0.17253	0.107112	CB429901	Bt.17442.1.S1_at	Active BCR-related gene	Bt.43954	515556	ABR	19	Biological Process:	signal transduction	regulation of Rho protein signal transduction	regulation of signal transduction	regulation of biological process	regulation of cellular process	small GTPase mediated signal transduction	Ras protein signal transduction	Rho protein signal transduction	cellular process	cell communication	regulation of Ras protein signal transduction	intracellular signaling cascade	regulation of small GTPase mediated signal transduction	biological regulation	Molecular Function:	Rho guanyl-nucleotide exchange factor activity	enzyme regulator activity	small GTPase regulator activity	GTPase regulator activity	Ras guanyl-nucleotide exchange factor activity	guanyl-nucleotide exchange factor activity	Cellular Component:	intracellular	cell	all	cellular_component	cell part
4.14029	5.952	0.236047	0.520837	BM251969	Bt.1747.1.S1_at	CCAAT/enhancer binding protein (C/EBP), beta	Bt.64509	338319	CEBPB	*	Biological Process:	transcription	regulation of transcription, DNA-dependent	cellular metabolic process	RNA metabolic process	regulation of transcription	cellular process	regulation of metabolic process	biopolymer biosynthetic process	macromolecule metabolic process	regulation of nucleobase, nucleoside, nucleotide and nucleic acid metabolic process	gene expression	primary metabolic process	biological regulation	nucleobase, nucleoside, nucleotide and nucleic acid metabolic process	metabolic process	regulation of gene expression	regulation of cellular process	regulation of biological process	biopolymer metabolic process	regulation of cellular metabolic process	RNA biosynthetic process	regulation of RNA metabolic process	biosynthetic process	transcription, DNA-dependent	macromolecule biosynthetic process	Molecular Function:	transcription factor activity	sequence-specific DNA binding	protein dimerization activity	protein binding	transcription regulator activity	binding	DNA binding	nucleic acid binding	Cellular Component:	nucleus	intracellular membrane-bounded organelle	intracellular organelle
6.32824	5.10511	0.257201	0.195702	CB456853	Bt.17485.1.A1_at	Zinc finger and BTB domain containing 24	Bt.17485	539966	ZBTB24	9
4.34559	5.38499	0.037073	0.359958	CK778369	Bt.17513.1.A1_at	Lipid storage droplet protein 5	Bt.17513	531199	LSDP5	7
11.9316	9.47804	0.535441	0.398731	CB431816	Bt.17605.1.A1_at	Transcribed locus	Bt.17605	-	-	3
5.67102	7.16528	0.404022	0.231012	CB538529	Bt.17607.2.A1_at	Phospholipase D1, phosphatidylcholine-specific	Bt.17607	514554	PLD1	1
8.52881	9.59032	0.132621	0.049882	CK940442	Bt.17646.1.A1_at	Transcription factor CP2	Bt.51947	509448	TFCP2	5
5.93005	7.41872	0.24377	0.113516	BI849221	Bt.17646.2.S1_at	Transcription factor CP2	Bt.51947	509448	TFCP2	5
4.27456	8.64634	0.167737	0.164501	CB433590	Bt.17745.1.A1_at	CNKSR family member 3	Bt.34176	506781	CNKSR3	9
8.29904	6.32089	0.166686	0.438498	BG692152	Bt.17758.1.S1_at	Similar to BCL-6 corepressor	Bt.18938	541088	LOC541088	Un
7.33704	6.17159	0.12929	0.194626	CB433849	Bt.17767.1.A1_at	Rearranged L-myc fusion	Bt.25301	527058	RLF	Un
7.63664	10.2231	0.027734	0.439733	CB435519	Bt.17837.1.A1_at	Similar to phosphoinositide-3-kinase, class 2, beta polypeptide	Bt.17837	506047	LOC506047	Un
5.50387	4.46879	0.138523	0.319381	CB435859	Bt.17898.2.A1_at	Microtubule-associated protein 9	Bt.34438	613821	MAP9	17
7.72599	6.38006	0.033918	0.245298	CB437808	Bt.17985.1.S1_at	Zinc finger protein 362	Bt.17985	508065	ZNF362	2	Molecular Function:	nucleic acid binding	zinc ion binding	cation binding	ion binding	binding	transition metal ion binding	metal ion binding	Cellular Component:	intracellular	cell	all	cellular_component	cell part
9.20014	7.40223	0.418763	0.033626	CK778836	Bt.18166.1.A1_at	RAB11 family interacting protein 2 (class I)	Bt.18166	540709	RAB11FIP2	Un
6.29211	5.136	0.234404	0.225343	CB460407	Bt.18220.1.A1_at	Coiled-coil domain containing 112	Bt.18220	509840	CCDC112	10
6.22009	7.34564	0.096218	0.070563	CB442182	Bt.18233.1.A1_s_at	Transcribed locus	Bt.48090	-	-	24
9.0065	11.0741	0.01509	0.667655	BP105852	Bt.18251.2.A1_at	Transcribed locus	Bt.91995	-	-	6
7.97787	6.38874	0.266814	0.046805	CK833413	Bt.18270.2.S1_at	Trinucleotide repeat containing 6A	Bt.17750	541118	TNRC6A	25	Molecular Function:	nucleotide binding	nucleic acid binding	binding
5.53091	7.04155	0.195368	0.469244	CK944276	Bt.18414.1.S1_at	Glycerol kinase	Bt.18414	505987	GK	9	Biological Process:	carbohydrate metabolic process	glycerol-3-phosphate metabolic process	cellular metabolic process	polyol metabolic process	alcohol metabolic process	glycerol metabolic process	primary metabolic process	metabolic process	cellular process	Molecular Function:	nucleotide binding	glycerol kinase activity	ATP binding	transferase activity	purine nucleotide binding	binding	phosphotransferase activity, alcohol group as acceptor	catalytic activity	transferase activity, transferring phosphorus-containing groups	adenyl ribonucleotide binding	ribonucleotide binding	adenyl nucleotide binding	purine ribonucleotide binding	kinase activity
7.70645	6.51954	0.061968	0.261795	CK774728	Bt.18431.1.A1_at	Transcribed locus	Bt.93462	-	-	22
6.43763	11.9789	0.476768	0.321498	CK846562	Bt.18533.1.S1_at	Activating transcription factor 3	Bt.18533	515266	ATF3	16	Biological Process:	transcription	regulation of transcription, DNA-dependent	cellular metabolic process	RNA metabolic process	regulation of transcription	cellular process	regulation of metabolic process	biopolymer biosynthetic process	macromolecule metabolic process	regulation of nucleobase, nucleoside, nucleotide and nucleic acid metabolic process	gene expression	primary metabolic process	biological regulation	nucleobase, nucleoside, nucleotide and nucleic acid metabolic process	metabolic process	regulation of gene expression	regulation of cellular process	regulation of biological process	biopolymer metabolic process	regulation of cellular metabolic process	RNA biosynthetic process	regulation of RNA metabolic process	biosynthetic process	transcription, DNA-dependent	macromolecule biosynthetic process	Molecular Function:	transcription factor activity	sequence-specific DNA binding	protein dimerization activity	protein binding	transcription regulator activity	binding	DNA binding	nucleic acid binding	Cellular Component:	nucleus	intracellular membrane-bounded organelle	intracellular organelle
6.98863	5.634	0.403873	0.179413	CK772698	Bt.18639.1.A1_at	F-box protein 32	Bt.91269	513776	FBXO32	14	Biological Process:	ubiquitin cycle	cellular metabolic process	cellular macromolecule metabolic process	protein metabolic process	biopolymer metabolic process	biopolymer modification	post-translational protein modification	cellular process	protein modification process	cellular protein metabolic process	macromolecule metabolic process	primary metabolic process	metabolic process	Molecular Function:	protein binding	binding
6.59152	8.87886	0.395974	0.34612	CK769544	Bt.18752.1.S1_at	SET and MYND domain containing 2	Bt.38027	615229	SMYD2	16	Molecular Function:	zinc ion binding	metal ion binding	cation binding	ion binding	binding	transition metal ion binding	Cellular Component:	nucleus	intracellular membrane-bounded organelle	intracellular organelle	intracellular part	intracellular	membrane-bounded organelle	organelle	cell part	all	cell	cellular_component
6.15269	7.88826	0.372476	0.298337	BE757079	Bt.18756.1.S1_at	CDC42 small effector 2	Bt.7917	789618	CDC42SE2	7	Biological Process:	phagocytosis	regulation of cell shape	anatomical structure morphogenesis	transport	developmental process	cellular process	anatomical structure development	regulation of anatomical structure morphogenesis	regulation of cellular component organization and biogenesis	biological regulation	cell morphogenesis	regulation of cellular process	endocytosis	regulation of biological process	establishment of localization	cellular component organization and biogenesis	regulation of biological quality	cellular structure morphogenesis	regulation of cell morphogenesis	membrane invagination	regulation of developmental process	vesicle-mediated transport	localization	membrane organization and biogenesis	Cellular Component:	cytoplasm	cytoskeleton	plasma membrane	intracellular organelle	intracellular part	intracellular	organelle	non-membrane-bounded organelle	all	cell part	intracellular non-membrane-bounded organelle	membrane	cellular_component
6.63269	4.70643	0.476383	0.265472	CB427738	Bt.18887.3.A1_at	Transcribed locus, strongly similar to NP_002006.2 forkhead box O1A [Homo sapiens]	Bt.87922	--	FOXOA1	12	---	---	---
6.73985	4.81056	0.476123	0.264444	CB427738	Bt.18887.3.A1_at	Transcribed locus, strongly similar to XP_583090.3 PREDICTED: similar to PAX3 protein-forkhead transcription factor fusion [B	Bt.89975	-	-	12
6.79836	5.3505	0.019384	0.118977	CB456118	Bt.19071.1.S1_at	Transcribed locus	Bt.68332	-	-	Un
10.749	8.82196	0.290446	0.282237	CB455191	Bt.19087.1.A1_at	5-methyltetrahydrofolate-homocysteine methyltransferase	Bt.47673	280869	MTR	28	Biological Process:	amino acid biosynthetic process	methionine biosynthetic process	folic acid and derivative biosynthetic process	cellular metabolic process	cofactor biosynthetic process	amino acid metabolic process	carboxylic acid metabolic process	cofactor metabolic process	methionine metabolic process	nitrogen compound metabolic process	coenzyme biosynthetic process	organic acid metabolic process	cellular process	aspartate family amino acid metabolic process	folic acid and derivative metabolic process	sulfur metabolic process	sulfur amino acid metabolic process	amine biosynthetic process	aspartate family amino acid biosynthetic process	nitrogen compound biosynthetic process	primary metabolic process	heterocycle metabolic process	monocarboxylic acid metabolic process	group transfer coenzyme metabolic process	metabolic process	coenzyme metabolic process	aromatic compound metabolic process	sulfur compound biosynthetic process	amine metabolic process	cellular biosynthetic process	biosynthetic process	sulfur amino acid biosynthetic process	amino acid and derivative metabolic process	Molecular Function:	dihydropteroate synthase activity	protein binding	methyltransferase activity	zinc ion binding
6.9096	5.76504	0.272923	0.179409	BE665272	Bt.19102.1.S1_at	transmembrane protein 41A	-	90407	-	-	Cellular Component:	membrane	integral to membrane	intrinsic to membrane	cell	all	cellular_component	cell part	membrane part
7.03446	5.77459	0.391975	0.150671	BE721997	Bt.19225.1.S1_at	Transcribed locus	Bt.19225	8324	-	Un	Biological Process:	G-protein coupled receptor protein signaling pathway	multicellular organismal development	Wnt receptor signaling pathway	signal transduction	cell surface receptor linked signal transduction	developmental process	multicellular organismal process	cellular process	cell communication	Molecular Function:	receptor activity	non-G-protein coupled 7TM receptor activity	G-protein coupled receptor activity	Wnt receptor activity	transmembrane receptor activity	molecular transducer activity	signal transducer activity	Cellular Component:	plasma membrane	integral to membrane	intrinsic to membrane	cell	all	cellular_component	cell part	membrane	membrane part
8.62916	6.8285	0.457087	0.370451	CK778765	Bt.19231.1.S1_at	Serpin peptidase inhibitor, clade I (neuroserpin), member 1	Bt.19231	509976	SERPINI1	1	Molecular Function:	serine-type endopeptidase inhibitor activity	enzyme regulator activity	enzyme inhibitor activity	protease inhibitor activity	endopeptidase inhibitor activity
5.73567	8.33224	0.134599	0.574426	CB460962	Bt.19309.3.A1_at	Ephrin-A5	Bt.65054	616742	EFNA5	7	Molecular Function:	receptor activity	kinase activity	molecular transducer activity	transferase activity	catalytic activity	transferase activity, transferring phosphorus-containing groups	signal transducer activity	Cellular Component:	membrane	cell	all	cellular_component	cell part
7.46157	6.42111	0.118319	0.115592	CK772341	Bt.19479.1.A1_at	Hypothetical protein LOC788273	Bt.37975	788273	LOC788273	19
4.00647	5.2102	0.141879	0.335289	CK773158	Bt.19521.1.A1_at	Alcohol dehydrogenase 4 (class II), pi polypeptide	Bt.19521	520508	ADH4	6
8.23308	6.44509	0.544786	0.173375	BF073200	Bt.19559.1.S1_at	CDNA clone IMAGE:8475492	Bt.19559	-	-	6
9.71467	10.9619	0.097906	0.205813	CB530559	Bt.19605.1.S1_at	Transcribed locus	Bt.64973	-	-	19
4.22887	5.2802	0.072929	0.146849	CK951758	Bt.19605.2.S1_at	Transcribed locus	Bt.64973	-	-	19
11.988	8.47104	0.197583	0.463953	AW481945	Bt.1974.1.S1_at	RAS-like, family 11, member B	Bt.1974	528446	RASL11B	6	Biological Process:	small GTPase mediated signal transduction	signal transduction	intracellular signaling cascade	cellular process	cell communication	Molecular Function:	nucleotide binding	GTP binding	guanyl ribonucleotide binding	purine nucleotide binding	ribonucleotide binding	binding	purine ribonucleotide binding	guanyl nucleotide binding	Cellular Component:	intracellular	cell	all	cellular_component	cell part
8.33915	7.05446	0.118626	0.210058	AW481972	Bt.1976.1.S1_at	Suppression of tumorigenicity 5	Bt.1976	537907	ST5	15
7.06194	8.39161	0.2365	0.250143	CK952701	Bt.19774.1.A1_at	WW and C2 domain containing 2	Bt.11858	532571	WWC2	27	Molecular Function:	protein binding	binding
6.70659	8.15056	0.079128	0.166046	BE486704	Bt.19774.2.S1_at	WW and C2 domain containing 2	Bt.11858	532571	WWC2	27	Molecular Function:	protein binding	binding
7.24834	5.41172	0.348896	0.243172	CK972372	Bt.19936.1.A1_at	Transcribed locus	Bt.19936	-	-	14
7.79006	6.66991	0.3031	0.131645	BE754407	Bt.20055.1.S1_at	Chromosome 9 open reading frame 59	Bt.66365	506709	C9ORF59	11
7.11748	5.92566	0.292032	0.26566	CB456134	Bt.20068.1.S1_at	Transcribed locus	Bt.20068	-	-	25
7.19736	9.51951	0.08466	0.603697	CK954892	Bt.20109.1.S1_at	Thioredoxin domain containing 11	Bt.91262	513509	TXNDC11	25	Biological Process:	cell redox homeostasis	homeostatic process	cellular homeostasis	biological regulation	regulation of biological quality	cellular process	Cellular Component:	endoplasmic reticulum	endoplasmic reticulum membrane	membrane	integral to membrane	endoplasmic reticulum part	intracellular organelle	intracellular part	membrane-bounded organelle	all	membrane part	intrinsic to membrane	cytoplasmic part	nuclear envelope-endoplasmic reticulum network	cell	endomembrane system	intracellular membrane-bounded organelle	intracellular	organelle	cell part	cytoplasm	organelle membrane	intracellular organelle part	cellular_component	organelle part
4.95713	8.04489	0.164319	0.31595	CK940514	Bt.20111.1.S1_at	Tumor necrosis factor receptor superfamily, member 12A	Bt.20111	617439	TNFRSF12A	25
7.86434	6.47304	0.350233	0.21539	CB423296	Bt.20115.1.S1_at	Transcribed locus	Bt.20115	-	-	12
4.3148	6.22755	0.151385	0.560229	AW652588	Bt.20238.1.S1_at	Transcribed locus, moderately similar to XP_522832.1 similar to chromosome 14 open reading frame 27; ClECT and EGF-like domain containing protein [Pan troglodytes]	-	-	-	-
5.78435	6.8183	0.244969	0.193563	CB441853	Bt.20272.1.S1_at	Hypothetical LOC538515	Bt.64984	538515	MGC143103	22
4.90496	6.73893	0.030835	0.170443	AW358699	Bt.20292.1.S1_at	NGFI-A binding protein 2 (EGR1 binding protein 2)	Bt.60954	504755	NAB2	5	Biological Process:	negative regulation of transcription	negative regulation of cellular metabolic process	cellular metabolic process	cellular process	regulation of transcription	negative regulation of cellular process	biopolymer biosynthetic process	regulation of metabolic process	negative regulation of biological process	macromolecule metabolic process	primary metabolic process	gene expression	regulation of nucleobase, nucleoside, nucleotide and nucleic acid metabolic process	negative regulation of nucleobase, nucleoside, nucleotide and nucleic acid metabolic process	nucleobase, nucleoside, nucleotide and nucleic acid metabolic process	metabolic process	biological regulation	regulation of gene expression	regulation of cellular process	regulation of biological process	biopolymer metabolic process	regulation of cellular metabolic process	transcription	negative regulation of metabolic process	biosynthetic process	macromolecule biosynthetic process	Molecular Function:	transcription repressor activity	transcription regulator activity	Cellular Component:	nucleus	intracellular membrane-bounded organelle	intracellular organelle	intracellular part	intracellular	membrane-bounded organelle	organelle	cell part
5.74934	7.52909	0.112056	0.520633	CK773920	Bt.20330.1.S1_at	Protease, serine, 23	Bt.20330	538575	PRSS23	Un	Biological Process:	proteolysis	cellular protein metabolic process	cellular metabolic process	cellular macromolecule metabolic process	protein metabolic process	macromolecule metabolic process	primary metabolic process	metabolic process	cellular process	Molecular Function:	serine-type endopeptidase activity	peptidase activity	serine-type peptidase activity	hydrolase activity	serine hydrolase activity	endopeptidase activity	catalytic activity	Cellular Component:	extracellular region	all	cellular_component
4.31714	8.27286	0.009424	0.689269	CK849000	Bt.20348.1.A1_at	Hairy/enhancer-of-split related with YRPW motif-like	Bt.34222	538609	HEYL	14	Biological Process:	regulation of transcription, DNA-dependent	Notch signaling pathway	multicellular organismal development	cellular metabolic process	developmental process	RNA metabolic process	multicellular organismal process	cell communication	cellular process	regulation of transcription	biopolymer biosynthetic process	regulation of metabolic process	macromolecule metabolic process	primary metabolic process	gene expression	regulation of nucleobase, nucleoside, nucleotide and nucleic acid metabolic process	nucleobase, nucleoside, nucleotide and nucleic acid metabolic process	metabolic process	biological regulation	regulation of gene expression	regulation of cellular process	regulation of biological process	cell surface receptor linked signal transduction	biopolymer metabolic process	regulation of cellular metabolic process	transcription	signal transduction	RNA biosynthetic process	regulation of RNA metabolic process	biosynthetic process	transcription, DNA-dependent	macromolecule biosynthetic process	Molecular Function:	DNA binding	transcription regulator activity	binding	nucleic acid binding	Cellular Component:
6.50686	8.57254	0.224384	0.594949	CK976360	Bt.20365.1.S1_at	Pim-2 oncogene	Bt.20365	508424	PIM2	X
10.7519	9.28079	0.21208	0.211039	CB464049	Bt.20400.1.S1_at	Transcribed locus	Bt.66840	-	-	12
7.6789	6.20796	0.419017	0.308574	CF763481	Bt.20400.2.S1_at	Transcribed locus	Bt.66840	-	-	12
8.87365	9.90325	0.237967	0.200179	CK849476	Bt.20416.1.S1_at	Transcribed locus, strongly similar to NP_001091527.1 transporter 1, ATP-binding cassette, sub-family B [Bos taurus]	Bt.101909	-	-	23
9.51631	8.32749	0.115504	0.174777	CB464586	Bt.20524.1.A1_at	RNA polymerase II associated protein 3	Bt.45217	510621	RPAP3	5
8.24152	10.0417	0.359499	0.208307	CB165922	Bt.20530.1.S1_at	NmrA-like family domain containing 1	Bt.53592	534628	NMRAL1	25	Biological Process:	regulation of nitrogen utilization	oxidation reduction	nitrogen utilization	regulation of metabolic process	nitrogen compound metabolic process	regulation of biological process	regulation of nitrogen compound metabolic process	metabolic process	biological regulation	Molecular Function:	binding	oxidoreductase activity	transcription repressor activity	transcription regulator activity	catalytic activity
6.4976	9.36582	0.578768	0.101074	BE664618	Bt.20542.1.S1_at	Jun B proto-oncogene	Bt.20542	514246	JUNB	7	Biological Process:	regulation of transcription, DNA-dependent	cellular metabolic process	RNA metabolic process	cellular process	regulation of transcription	biopolymer biosynthetic process	regulation of metabolic process	macromolecule metabolic process	primary metabolic process	gene expression	regulation of nucleobase, nucleoside, nucleotide and nucleic acid metabolic process	nucleobase, nucleoside, nucleotide and nucleic acid metabolic process	metabolic process	biological regulation	regulation of gene expression	regulation of cellular process	regulation of biological process	biopolymer metabolic process	regulation of cellular metabolic process	transcription	RNA biosynthetic process	regulation of RNA metabolic process	biosynthetic process	transcription, DNA-dependent	macromolecule biosynthetic process	Molecular Function:	transcription factor activity	sequence-specific DNA binding	protein dimerization activity	protein binding	transcription regulator activity	binding	DNA binding	nucleic acid binding	Cellular Component:	nucleus	intracellular membrane-bounded organelle	intracellular organelle
10.2965	11.3474	0.083695	0.350627	CF767392	Bt.20559.1.S1_at	Transcribed locus	-	-	-	-
10.2885	8.75621	0.137256	0.309245	CK770175	Bt.20613.2.A1_at	Breast cancer anti-estrogen resistance 3	Bt.20613	506231	BCAR3	3	Biological Process:	small GTPase mediated signal transduction	signal transduction	intracellular signaling cascade	cellular process	cell communication	Molecular Function:	guanyl-nucleotide exchange factor activity	protein binding	enzyme regulator activity	binding	GTPase regulator activity	Cellular Component:	intracellular	cell	all	cellular_component	cell part
8.43248	7.37047	0.239369	0.263118	CK776846	Bt.20677.1.S1_at	NSL1, MIND kinetochore complex component, homolog (S. cerevisiae)	Bt.45006	506867	NSL1	16
6.21346	8.2268	0.258073	0.239313	CB447643	Bt.20683.1.S1_at	Transcribed locus, moderately similar to NP_001071470.1 eukaryotic translation initiation factor 4 gamma, 3 [Bos taurus]	Bt.20683	8976	-	13	Biological Process:	transcription	regulation of transcription, DNA-dependent	protein complex assembly	cell motility	actin polymerization and/or depolymerization	response to bacterium	cellular process	response to other organism	macromolecule metabolic process	regulation of nucleobase, nucleoside, nucleotide and nucleic acid metabolic process	gene expression	biological regulation	nucleobase, nucleoside, nucleotide and nucleic acid metabolic process	organelle organization and biogenesis	regulation of cellular process	regulation of biological process	cellular macromolecule metabolic process	cellular component organization and biogenesis	regulation of cellular metabolic process	response to stimulus	cytoskeleton organization and biogenesis	biosynthetic process	transcription, DNA-dependent	actin filament-based process	multi-organism process	cellular metabolic process	localization of cell	RNA metabolic process	actin cytoskeleton organization and biogenesis	regulation of transcription	biopolymer biosynthetic process	regulation of metabolic process	primary metabolic process	macromolecular complex assembly	metabolic process	regulation of gene expression	response to biotic stimulus	protein metabolic process
8.49661	6.70683	0.6257	0.093795	BE757851	Bt.20775.1.S1_at	Transcribed locus	Bt.20775	-	-	4
8.73216	7.62983	0.145736	0.225904	CB461307	Bt.20849.1.S1_at	Zinc finger, CCHC domain containing 11	Bt.42317	528986	ZCCHC11	3	Molecular Function:	nucleic acid binding	zinc ion binding	nucleotidyltransferase activity	cation binding	binding	transferase activity	catalytic activity	transferase activity, transferring phosphorus-containing groups	ion binding	transition metal ion binding	metal ion binding
11.5942	13.338	0.0408	0.335281	CK846550	Bt.2091.1.S1_at	DNA-damage-inducible transcript 4	Bt.2091	529235	DDIT4	28	Biological Process:	apoptosis	negative regulation of signal transduction	regulation of signal transduction	cell differentiation	regulation of biological process	regulation of cellular process	developmental process	cellular developmental process	programmed cell death	cell communication	cellular process	negative regulation of cellular process	signal transduction	cell death	cell development	negative regulation of biological process	biological regulation	death	Cellular Component:	cytoplasm	intracellular part	intracellular	cell	all	cellular_component	cell part
7.88408	6.78722	0.366651	0.053822	BM429462	Bt.20910.2.S1_at	Hypothetical LOC534057	Bt.61058	534057	LOC534057	2
8.24967	7.21721	0.255693	0.111438	NM_181450	Bt.20927.1.S1_at	Centrosomal protein 57kDa	Bt.20927	353245	CEP57	15	Biological Process:	protein import into nucleus, translocation	spermatid development	fibroblast growth factor receptor signaling pathway	cell differentiation	reproduction	establishment of localization in cell	developmental process	intracellular transport	enzyme linked receptor protein signaling pathway	cell communication	cellular process	intracellular protein transport	protein targeting	protein transport	male gamete generation	spermatid differentiation	nuclear transport	cell surface receptor linked signal transduction	cellular component organization and biogenesis	macromolecule localization	protein localization	protein import into nucleus	establishment of protein localization	transport	sexual reproduction	cellular localization	protein import	spermatogenesis	establishment of localization	nuclear import	cellular developmental process	gamete generation	signal transduction	nucleocytoplasmic transport	transmembrane receptor protein tyrosine kinase signaling pathway	cell development	localization	Molecular Function:
8.4209	7.03149	0.063958	0.250461	CB444824	Bt.20941.1.S1_at	Similar to zinc finger protein 568	Bt.55316	613546	LOC613546	18
6.99583	5.51642	0.014097	0.225535	CB167184	Bt.21009.1.S1_at	Pleckstrin homology domain containing, family A member 5	Bt.48696	532887	PLEKHA5	5	Molecular Function:	protein binding	binding
7.26555	5.76292	0.267385	0.384229	CB432972	Bt.21143.1.A1_at	Rho GTPase activating protein 29	Bt.21143	504657	ARHGAP29	3	Biological Process:	intracellular signaling cascade	signal transduction	cellular process	cell communication	Molecular Function:	GTPase activator activity	zinc ion binding	diacylglycerol binding	metal ion binding	cation binding	binding	GTPase regulator activity	enzyme regulator activity	lipid binding	enzyme activator activity	ion binding	transition metal ion binding	Cellular Component:	intracellular	cell	all	cellular_component	cell part
10.0117	11.0801	0.1836	0.065942	CB419034	Bt.21202.1.S1_at	Transcribed locus	Bt.65056	-	-	19
8.72715	7.39131	0.324067	0.040011	BM251721	Bt.21203.1.S1_at	Transcribed locus	Bt.21203	4014	-	1	Biological Process:	peptide cross-linking	keratinocyte differentiation	keratinization	anatomical structure morphogenesis	cell differentiation	epidermis morphogenesis	cellular metabolic process	developmental process	post-translational protein modification	multicellular organismal process	cellular process	anatomical structure development	protein modification process	epidermal cell differentiation	macromolecule metabolic process	primary metabolic process	metabolic process	multicellular organismal development	tissue development	system development	protein metabolic process	cellular macromolecule metabolic process	biopolymer metabolic process	biopolymer modification	cellular developmental process	organ development	cellular protein metabolic process	tissue morphogenesis	ectoderm development	epidermis development	Molecular Function:	structural constituent of cytoskeleton	structural constituent of epidermis	protein binding, bridging	protein binding	structural molecule activity	binding	Cellular Component:
7.54804	8.98541	0.226272	0.28133	CK957253	Bt.21223.2.S1_at	ATPase, Na+/K+ transporting, alpha 1 polypeptide	Bt.54076	282144	ATP1A1	3	Biological Process:	potassium ion transport	sodium ion transport	metabolic process	transport	establishment of localization	cation transport	localization	ion transport	monovalent inorganic cation transport	metal ion transport	Molecular Function:	nucleotide binding	magnesium ion binding	sodium:potassium-exchanging ATPase activity	ATP binding	monovalent inorganic cation transmembrane transporter activity	hydrolase activity	hydrolase activity, acting on acid anhydrides, catalyzing transmembrane movement of substances	potassium ion binding	sodium ion binding	cation transmembrane transporter activity	hydrolase activity, acting on acid anhydrides, in phosphorus-containing anhydrides	ATPase activity, coupled to transmembrane movement of substances	substrate-specific transmembrane transporter activity	substrate-specific transporter activity	transporter activity	binding	catalytic activity	transmembrane transporter activity	pyrophosphatase activity	ATPase activity	ATPase activity, coupled to transmembrane movement of ions	purine ribonucleotide binding	P-P-bond-hydrolysis-driven transmembrane transporter activity	cation binding	purine nucleotide binding	nucleoside-triphosphatase activity	ion transmembrane transporter activity
6.57666	5.47163	0.140095	0.369567	CB430355	Bt.21229.1.S1_at	Suppression of tumorigenicity 7 like	Bt.17741	534657	ST7L	3
9.67428	8.31787	0.107181	0.232523	BI538697	Bt.21392.1.S1_at	Transcribed locus	-	-	-	-
9.14463	7.46688	0.193394	0.382281	CB426981	Bt.21432.2.A1_at	Transcribed locus	Bt.17293	-	-	17
8.21631	7.14397	0.088102	0.348978	AW655450	Bt.2150.1.S1_at	G-protein signaling modulator 2 (AGS3-like, C. elegans)	Bt.2150	513654	GPSM2	3
4.28091	7.25934	0.121187	0.842639	CB435807	Bt.21518.1.S1_at	Transcribed locus	-	-	-	-
10.6649	8.88189	0.28665	0.460478	CK944409	Bt.21607.1.S1_at	Cbp/p300-interacting transactivator, with Glu/Asp-rich carboxy-terminal domain, 2	Bt.21607	521378	CITED2	9	Biological Process:	regulation of transcription, DNA-dependent	cellular metabolic process	RNA metabolic process	cellular process	regulation of transcription	biopolymer biosynthetic process	regulation of metabolic process	macromolecule metabolic process	primary metabolic process	gene expression	regulation of nucleobase, nucleoside, nucleotide and nucleic acid metabolic process	nucleobase, nucleoside, nucleotide and nucleic acid metabolic process	metabolic process	biological regulation	regulation of gene expression	regulation of cellular process	regulation of biological process	biopolymer metabolic process	regulation of cellular metabolic process	transcription	RNA biosynthetic process	regulation of RNA metabolic process	biosynthetic process	transcription, DNA-dependent	macromolecule biosynthetic process	Molecular Function:	transcription regulator activity	Cellular Component:	nucleus	intracellular membrane-bounded organelle	intracellular organelle	intracellular part	intracellular	membrane-bounded organelle	organelle	cell part	all	cell
7.161	8.27784	0.077426	0.157173	CB442763	Bt.21668.1.S1_at	Transcribed locus	Bt.92034	-	-	4
8.29206	6.85178	0.189627	0.224625	CK777827	Bt.21681.1.A1_at	F-box and leucine-rich repeat protein 4	Bt.21681	535452	FBXL4	9	Biological Process:	ubiquitin cycle	cellular metabolic process	cellular macromolecule metabolic process	protein metabolic process	biopolymer metabolic process	biopolymer modification	post-translational protein modification	cellular process	protein modification process	cellular protein metabolic process	macromolecule metabolic process	primary metabolic process	metabolic process	Cellular Component:	nucleus	cytoplasm	intracellular membrane-bounded organelle	intracellular organelle	intracellular part	intracellular	membrane-bounded organelle	organelle	cell part	all	cell	cellular_component
7.96769	6.89909	0.059753	0.243447	CK770186	Bt.2179.1.S1_a_at	Sal-like 2 (Drosophila)	Bt.39882	527574	SALL2	10
5.56779	6.90328	0.23224	0.35492	CK770886	Bt.21820.1.S1_at	Similar to GTPase, IMAP family member 5	Bt.64082	530077	LOC530077	4	Molecular Function:	GTP binding	guanyl ribonucleotide binding	purine nucleotide binding	ribonucleotide binding	binding	purine ribonucleotide binding	nucleotide binding	guanyl nucleotide binding
6.40955	7.55387	0.150526	0.073681	CK847748	Bt.21826.1.S1_at	SET and MYND domain containing 4	Bt.21826	512868	SMYD4	19
8.03176	9.26486	0.143456	0.278547	CK775297	Bt.21912.1.S2_at	Similar to EIF2C2 protein	Bt.62000	618754	LOC618754	14
6.54638	7.88307	0.057408	0.345728	CK770697	Bt.21941.1.S1_at	Transcribed locus	Bt.43830	9797	-	22	Molecular Function:	nuclease activity	hydrolase activity	endodeoxyribonuclease activity, producing 5'-phosphomonoesters	endonuclease activity, active with either ribo- or deoxyribonucleic acids and producing 5'-phosphomonoesters	deoxyribonuclease activity	catalytic activity	hydrolase activity, acting on ester bonds	endodeoxyribonuclease activity	endonuclease activity	Cellular Component:	nucleus	intracellular membrane-bounded organelle	intracellular organelle	intracellular part	intracellular	membrane-bounded organelle	organelle	cell part	all	cell	cellular_component
10.1868	8.84415	0.234947	0.066658	CK942042	Bt.22011.1.S1_at	O-linked N-acetylglucosamine (GlcNAc) transferase (UDP-N-acetylglucosamine:polypeptide-N-acetylglucosaminyl transferase)	Bt.20701	532053	OGT	X
8.95433	7.73467	0.392987	0.18233	CB420417	Bt.22023.1.A1_s_at	Transcribed locus	Bt.22023	-	-	13
8.5257	6.88323	0.070684	0.553654	CB442056	Bt.22045.1.S1_at	Six transmembrane epithelial antigen of the prostate 2	Bt.46419	504616	STEAP2	4
8.59332	7.57043	0.168032	0.271807	AW478035	Bt.22165.1.S1_at	Actin filament associated protein 1-like 2	Bt.22165	615436	AFAP1L2	26
6.79044	10.0883	0.761192	0.193627	CK945845	Bt.22194.1.S1_at	Immediate early response 2	Bt.22194	525380	IER2	7
6.05694	7.48117	0.286968	0.158087	CB435477	Bt.22274.1.S1_at	Transcribed locus	Bt.91396	-	-	29
9.68974	8.57267	0.351809	0.025706	CF613794	Bt.22335.1.S1_a_at	Transcribed locus	Bt.43096	-	-	18
10.4989	8.69102	0.103558	0.606542	CB455747	Bt.22356.1.S1_at	AT rich interactive domain 1A (SWI-like)	Bt.21378	540181	ARID1A	2	Molecular Function:	DNA binding	binding	nucleic acid binding	Cellular Component:	intracellular	cell	all	cellular_component	cell part
8.57288	9.5751	0.07835	0.250737	CK776456	Bt.22391.1.S1_at	NECAP endocytosis associated 1	Bt.52837	504449	NECAP1	5	Biological Process:	endocytosis	protein transport	establishment of protein localization	transport	establishment of localization	cellular component organization and biogenesis	macromolecule localization	cellular process	membrane invagination	vesicle-mediated transport	protein localization	localization	membrane organization and biogenesis	Cellular Component:	plasma membrane	cytoplasmic vesicle	cytoplasmic part	vesicle	intracellular organelle	intracellular part	intracellular	organelle	cell	all	cellular_component	cell part	membrane	cytoplasm
8.01774	9.0753	0.290188	0.080638	CK951432	Bt.22458.1.S1_at	Transcribed locus, strongly similar to NP_001069035.1 solute carrier family 7, member 6 opposite strand [Bos taurus]	Bt.97341	84138	-	18
6.46086	8.52696	0.24308	0.38408	CK776294	Bt.22472.1.S1_at	CAMP responsive element modulator	Bt.48141	540605	CREM	13	Biological Process:	transcription	regulation of transcription, DNA-dependent	cellular metabolic process	RNA metabolic process	regulation of transcription	cellular process	regulation of metabolic process	biopolymer biosynthetic process	macromolecule metabolic process	regulation of nucleobase, nucleoside, nucleotide and nucleic acid metabolic process	gene expression	primary metabolic process	biological regulation	nucleobase, nucleoside, nucleotide and nucleic acid metabolic process	metabolic process	regulation of gene expression	regulation of cellular process	regulation of biological process	biopolymer metabolic process	regulation of cellular metabolic process	RNA biosynthetic process	regulation of RNA metabolic process	biosynthetic process	transcription, DNA-dependent	macromolecule biosynthetic process	Molecular Function:	transcription factor activity	sequence-specific DNA binding	protein dimerization activity	protein binding	transcription regulator activity	binding	DNA binding	nucleic acid binding	Cellular Component:	nucleus	intracellular membrane-bounded organelle	intracellular organelle
9.47154	11.3496	0.25654	0.457053	CB430924	Bt.22528.1.A1_at	Nudix (nucleoside diphosphate linked moiety X)-type motif 4	Bt.22528	614183	NUDT4	5
5.39599	4.14304	0.274005	0.081106	CB449920	Bt.22538.1.A1_at	Frizzled homolog 8 (Drosophila)	Bt.22538	616913	FZD8	13	Biological Process:	cell surface receptor linked signal transduction	signal transduction	cellular process	cell communication	Molecular Function:	non-G-protein coupled 7TM receptor activity	G-protein coupled receptor activity	transmembrane receptor activity	molecular transducer activity	receptor activity	signal transducer activity	Cellular Component:	membrane	cell	all	cellular_component	cell part
7.56083	5.70908	0.380159	0.482098	CK977079	Bt.22538.2.S1_at	Frizzled homolog 8 (Drosophila)	Bt.22538	616913	FZD8	13	Biological Process:	cell surface receptor linked signal transduction	signal transduction	cellular process	cell communication	Molecular Function:	non-G-protein coupled 7TM receptor activity	G-protein coupled receptor activity	transmembrane receptor activity	molecular transducer activity	receptor activity	signal transducer activity	Cellular Component:	membrane	cell	all	cellular_component	cell part
7.8734	6.80788	0.255936	0.214643	BE681641	Bt.22635.1.A1_at	Tetratricopeptide repeat domain 9C	Bt.22635	786577	TTC9C	29	Biological Process:	protein folding	cellular protein metabolic process	cellular metabolic process	cellular macromolecule metabolic process	protein metabolic process	macromolecule metabolic process	primary metabolic process	metabolic process	cellular process	Molecular Function:	binding
6.44784	10.5809	0.210775	0.557862	CK770968	Bt.22697.1.A1_at	Solute carrier family 39 (zinc transporter), member 8	Bt.22697	508193	SLC39A8	6
9.03744	11.4198	0.262537	0.29783	CK846142	Bt.22759.1.S1_at	Solute carrier family 40 (iron-regulated transporter), member 1	Bt.22759	527023	SLC40A1	2	Biological Process:	iron ion transport	transport	di-, tri-valent inorganic cation transport	establishment of localization	cation transport	transition metal ion transport	localization	ion transport	metal ion transport	Molecular Function:	iron ion transmembrane transporter activity	cation transmembrane transporter activity	substrate-specific transmembrane transporter activity	substrate-specific transporter activity	transporter activity	ion transmembrane transporter activity	inorganic cation transmembrane transporter activity	transition metal ion transmembrane transporter activity	di-, tri-valent inorganic cation transmembrane transporter activity	transmembrane transporter activity	metal ion transmembrane transporter activity	Cellular Component:	integral to membrane	intrinsic to membrane	cell	all	cellular_component	cell part	membrane	membrane part
4.5608	5.80646	0.14638	0.375086	NM_176788	Bt.22785.1.S1_at	CCAAT/enhancer binding protein (C/EBP), beta	Bt.64509	338319	CEBPB	*	Biological Process:	transcription	regulation of transcription, DNA-dependent	cellular metabolic process	RNA metabolic process	regulation of transcription	cellular process	regulation of metabolic process	biopolymer biosynthetic process	macromolecule metabolic process	regulation of nucleobase, nucleoside, nucleotide and nucleic acid metabolic process	gene expression	primary metabolic process	biological regulation	nucleobase, nucleoside, nucleotide and nucleic acid metabolic process	metabolic process	regulation of gene expression	regulation of cellular process	regulation of biological process	biopolymer metabolic process	regulation of cellular metabolic process	RNA biosynthetic process	regulation of RNA metabolic process	biosynthetic process	transcription, DNA-dependent	macromolecule biosynthetic process	Molecular Function:	transcription factor activity	sequence-specific DNA binding	protein dimerization activity	protein binding	transcription regulator activity	binding	DNA binding	nucleic acid binding	Cellular Component:	nucleus	intracellular membrane-bounded organelle	intracellular organelle
12.2282	9.6976	0.473033	0.407468	NM_178317	Bt.22857.1.S1_at	Tribbles homolog 2 (Drosophila)	Bt.22857	352960	TRIB2	11	Biological Process:	protein amino acid phosphorylation	regulation of MAP kinase activity	cellular metabolic process	regulation of catalytic activity	post-translational protein modification	cellular process	phosphorylation	protein modification process	macromolecule metabolic process	regulation of protein kinase activity	primary metabolic process	biological regulation	metabolic process	regulation of molecular function	phosphate metabolic process	regulation of kinase activity	protein metabolic process	cellular macromolecule metabolic process	biopolymer metabolic process	biopolymer modification	phosphorus metabolic process	regulation of transferase activity	cellular protein metabolic process	Molecular Function:	nucleotide binding	protein kinase activity	protein kinase inhibitor activity	protein binding	ATP binding	kinase regulator activity	kinase inhibitor activity	binding	transferase activity	phosphotransferase activity, alcohol group as acceptor	catalytic activity	transferase activity, transferring phosphorus-containing groups	purine ribonucleotide binding	protein kinase regulator activity
11.851	10.243	0.148237	0.483751	CK982437	Bt.22857.1.S2_at	Tribbles homolog 2 (Drosophila)	Bt.22857	352960	TRIB2	11	Biological Process:	protein amino acid phosphorylation	regulation of MAP kinase activity	cellular metabolic process	regulation of catalytic activity	post-translational protein modification	cellular process	phosphorylation	protein modification process	macromolecule metabolic process	regulation of protein kinase activity	primary metabolic process	biological regulation	metabolic process	regulation of molecular function	phosphate metabolic process	regulation of kinase activity	protein metabolic process	cellular macromolecule metabolic process	biopolymer metabolic process	biopolymer modification	phosphorus metabolic process	regulation of transferase activity	cellular protein metabolic process	Molecular Function:	nucleotide binding	protein kinase activity	protein kinase inhibitor activity	protein binding	ATP binding	kinase regulator activity	kinase inhibitor activity	binding	transferase activity	phosphotransferase activity, alcohol group as acceptor	catalytic activity	transferase activity, transferring phosphorus-containing groups	purine ribonucleotide binding	protein kinase regulator activity
5.26314	6.4027	0.13242	0.193624	AF228019	Bt.22873.1.S1_at	Neurotrophic tyrosine kinase, receptor, type 1	Bt.22873	353111	NTRK1	3	Biological Process:	protein amino acid phosphorylation	transmembrane receptor protein tyrosine kinase signaling pathway	cellular metabolic process	enzyme linked receptor protein signaling pathway	post-translational protein modification	cell communication	cellular process	phosphorylation	protein modification process	macromolecule metabolic process	primary metabolic process	metabolic process	phosphate metabolic process	cell surface receptor linked signal transduction	protein metabolic process	cellular macromolecule metabolic process	biopolymer metabolic process	biopolymer modification	phosphorus metabolic process	signal transduction	cellular protein metabolic process	Molecular Function:	transmembrane receptor protein tyrosine kinase activity	protein binding	ATP binding	transmembrane receptor activity	protein tyrosine kinase activity	binding	transferase activity	phosphotransferase activity, alcohol group as acceptor	catalytic activity	transferase activity, transferring phosphorus-containing groups	transmembrane receptor protein kinase activity	receptor activity	purine ribonucleotide binding	purine nucleotide binding	protein kinase activity	nucleotide binding
6.83122	5.74966	0.265386	0.026134	NM_182655	Bt.22980.1.S1_at	Tripartite motif-containing 21	Bt.91114	359715	TRIM21	15	Molecular Function:	DNA binding	RNA binding	protein binding	zinc ion binding	metal ion binding	cation binding	ion binding	binding	transition metal ion binding	nucleic acid binding	Cellular Component:	intracellular	nucleus	cytoplasm	ribonucleoprotein complex	intracellular membrane-bounded organelle	intracellular organelle	intracellular part	membrane-bounded organelle	organelle	all	cell part	macromolecular complex	cellular_component	cell
7.32711	6.3138	0.052958	0.178785	CK832507	Bt.23126.1.S1_at	Nitric oxide synthase 2A (inducible, hepatocytes)	Bt.23126	282876	NOS2A	19	Biological Process:	response to hypoxia	nitric oxide biosynthetic process	defense response to bacterium	oxidation reduction	nitrogen compound metabolic process	multi-organism process	response to biotic stimulus	cellular metabolic process	nitric oxide metabolic process	cellular process	response to stress	response to stimulus	cellular biosynthetic process	response to other organism	biosynthetic process	response to bacterium	nitrogen compound biosynthetic process	defense response	metabolic process	Molecular Function:	nitric-oxide synthase activity	iron ion binding	calcium ion binding	calmodulin binding	electron carrier activity	FMN binding	heme binding	protein homodimerization activity	FAD binding	NADP binding	binding	catalytic activity	cofactor binding	coenzyme binding	oxidoreductase activity	tetrapyrrole binding	protein dimerization activity	identical protein binding
6.41131	7.56054	0.078756	0.316401	CK977771	Bt.23135.1.S1_at	Transgelin 2	Bt.64537	282379	TAGLN2	3	Biological Process:	muscle development	multicellular organismal development	anatomical structure development	system development	developmental process	multicellular organismal process	organ development
4.7128	6.4738	0.286184	0.234128	CF768986	Bt.23178.1.S1_at	Decorin	Bt.23178	280760	DCN	5	Molecular Function:	protein binding	binding	Cellular Component:	extracellular region	proteinaceous extracellular matrix	extracellular matrix	extracellular region part	all	cellular_component
5.51086	6.55333	0.238884	0.070173	CK770872	Bt.23192.1.S1_at	Actin related protein 2/3 complex, subunit 1B, 41kDa	Bt.23192	326600	ARPC1B	12	Molecular Function:	actin binding	protein binding	cytoskeletal protein binding	binding	Cellular Component:	cytoplasm	cytoskeleton	intracellular organelle	intracellular part	intracellular	organelle	non-membrane-bounded organelle	all	cell part	intracellular non-membrane-bounded organelle	cellular_component	cell
8.69538	10.1356	0.210803	0.274954	NM_173984	Bt.23250.1.A1_x_at	Alpha-2-HS-glycoprotein	Bt.23250	280988	AHSG	1	Biological Process:	ossification	acute-phase response	negative regulation of bone mineralization	regulation of inflammatory response	positive regulation of phagocytosis	regulation of response to external stimulus	negative regulation of developmental process	inflammatory response	positive regulation of cellular process	phagocytosis	positive regulation of biological process	developmental process	regulation of localization	response to external stimulus	cellular process	negative regulation of bone remodeling	bone remodeling	multicellular organismal process	anatomical structure development	negative regulation of biological process	biological regulation	defense response	positive regulation of endocytosis	regulation of cellular process	regulation of biological process	regulation of multicellular organismal process	system development	cellular component organization and biogenesis	tissue remodeling	regulation of defense response	regulation of bone remodeling	response to stimulus	vesicle-mediated transport	acute inflammatory response	biomineral formation	transport	negative regulation of ossification	response to wounding
7.69149	8.9879	0.191423	0.132133	BP105234	Bt.23250.7.A1_x_at	Alpha-2-HS-glycoprotein	Bt.23250	280988	AHSG	1	Biological Process:	ossification	acute-phase response	negative regulation of bone mineralization	regulation of inflammatory response	positive regulation of phagocytosis	regulation of response to external stimulus	negative regulation of developmental process	inflammatory response	positive regulation of cellular process	phagocytosis	positive regulation of biological process	developmental process	regulation of localization	response to external stimulus	cellular process	negative regulation of bone remodeling	bone remodeling	multicellular organismal process	anatomical structure development	negative regulation of biological process	biological regulation	defense response	positive regulation of endocytosis	regulation of cellular process	regulation of biological process	regulation of multicellular organismal process	system development	cellular component organization and biogenesis	tissue remodeling	regulation of defense response	regulation of bone remodeling	response to stimulus	vesicle-mediated transport	acute inflammatory response	biomineral formation	transport	negative regulation of ossification	response to wounding
9.81869	8.38279	0.43284	0.183563	CF765232	Bt.23330.1.S1_at	Transcribed locus	Bt.23330	-	-	29
5.58484	9.95026	0.213066	0.620671	CB170449	Bt.23373.1.S1_at	Nuclear receptor subfamily 4, group A, member 1	Bt.23373	528390	NR4A1	5	Biological Process:	transcription	regulation of transcription, DNA-dependent	cellular metabolic process	RNA metabolic process	regulation of transcription	cellular process	regulation of metabolic process	biopolymer biosynthetic process	macromolecule metabolic process	regulation of nucleobase, nucleoside, nucleotide and nucleic acid metabolic process	gene expression	primary metabolic process	biological regulation	nucleobase, nucleoside, nucleotide and nucleic acid metabolic process	metabolic process	regulation of gene expression	regulation of cellular process	regulation of biological process	biopolymer metabolic process	regulation of cellular metabolic process	RNA biosynthetic process	regulation of RNA metabolic process	biosynthetic process	transcription, DNA-dependent	macromolecule biosynthetic process	Molecular Function:	transcription factor activity	steroid hormone receptor activity	zinc ion binding	sequence-specific DNA binding	metal ion binding	ligand-dependent nuclear receptor activity	cation binding	transcription regulator activity	binding	DNA binding	signal transducer activity	molecular transducer activity
9.79024	11.7785	0.103229	0.096369	BP103746	Bt.23456.1.A1_s_at	Tumor protein p53 inducible nuclear protein 1	Bt.16627	782667	TP53INP1	14
8.20832	6.36482	0.345391	0.241111	CK846526	Bt.23566.1.A1_at	Hypothetical protein LOC785936	Bt.23566	785936	LOC785936	26
6.19638	5.19083	0.167707	0.281389	BP103074	Bt.23620.1.A1_at	Transcribed sequences	-	-	-	-
9.33358	10.5943	0.186645	0.247588	CB449997	Bt.23649.1.A1_at	DEAD (Asp-Glu-Ala-Asp) box polypeptide 50	Bt.55841	534331	DDX50	28	Molecular Function:	RNA binding	helicase activity	ATP binding	purine nucleotide binding	binding	nucleotide binding	catalytic activity	adenyl ribonucleotide binding	ribonucleotide binding	adenyl nucleotide binding	purine ribonucleotide binding	nucleic acid binding	Cellular Component:	nucleus	intracellular membrane-bounded organelle	intracellular organelle	intracellular part	intracellular	membrane-bounded organelle	organelle	cell part	all	cell	cellular_component
10.4527	9.21409	0.297484	0.314577	BP101392	Bt.23660.1.A1_at	Transcribed locus	Bt.23660	-	-	29
4.13977	6.68366	0.042923	0.672295	CK848241	Bt.23671.1.S1_at	Amidohydrolase domain containing 1	Bt.24628	505315	AMDHD1	5	Biological Process:	histidine metabolic process	histidine catabolic process to glutamate and formamide	amino acid metabolic process	amino acid catabolic process	histidine family amino acid catabolic process	carboxylic acid metabolic process	nitrogen compound metabolic process	cellular metabolic process	organic acid metabolic process	cellular process	histidine family amino acid metabolic process	catabolic process	histidine catabolic process	primary metabolic process	metabolic process	glutamine family amino acid metabolic process	cellular catabolic process	glutamate metabolic process	amine metabolic process	nitrogen compound catabolic process	amino acid and derivative metabolic process	amine catabolic process	Molecular Function:	iron ion binding	zinc ion binding	metal ion binding	imidazolonepropionase activity	hydrolase activity	hydrolase activity, acting on carbon-nitrogen (but not peptide) bonds	cation binding	ion binding	binding	transition metal ion binding	catalytic activity	hydrolase activity, acting on carbon-nitrogen (but not peptide) bonds, in cyclic amides	Cellular Component:	cytoplasm	intracellular part
9.66179	7.57288	0.479637	0.297712	BP100878	Bt.23734.1.A1_at	similar to PAWR	Bt.102290	--	PAWR	5	---	---	---
9.65872	7.57478	0.47962	0.297255	BP100878	Bt.23734.1.A1_at	Similar to PAWR	Bt.6409	532789	LOC532789	5
8.76235	10.1375	0.261835	0.21379	CK969822	Bt.23905.1.A1_at	ERBB receptor feedback inhibitor 1	Bt.23905	516303	ERRFI1	16
5.32138	6.34034	0.211586	0.214511	BF040230	Bt.23905.2.S1_at	ERBB receptor feedback inhibitor 1	Bt.23905	516303	ERRFI1	16
8.51389	7.4223	0.360488	0.108088	CK957735	Bt.23941.1.A1_at	Transcribed locus	Bt.56430	-	-	24
8.95933	10.5742	0.058308	0.319366	BP104676	Bt.24040.1.A1_at	Transcribed locus	Bt.91703	-	-	6
7.60787	9.6364	0.52616	0.257673	CK957957	Bt.2415.2.S1_at	Inhibitor of DNA binding 2, dominant negative helix-loop-helix protein	Bt.49464	505025	ID2	11	Biological Process:	negative regulation of transcription from RNA polymerase II promoter	multicellular organismal development	heart development	negative regulation of transcription	enucleate erythrocyte differentiation	negative regulation of transcription factor activity	positive regulation of macrophage differentiation	cell differentiation	positive regulation of cellular process	regulation of cell differentiation	negative regulation of cellular metabolic process	negative regulation of transcription, DNA-dependent	multicellular organismal process	cellular process	positive regulation of myeloid leukocyte differentiation	anatomical structure development	myeloid cell differentiation	negative regulation of biological process	regulation of nucleobase, nucleoside, nucleotide and nucleic acid metabolic process	biological regulation	immune system development	regulation of biological quality	transcription from RNA polymerase II promoter	regulation of transcription factor activity	leukocyte differentiation	biosynthetic process	hemopoiesis	transcription, DNA-dependent	regulation of macrophage differentiation	homeostasis of number of cells	RNA metabolic process	negative regulation of DNA binding	regulation of metabolic process	erythrocyte differentiation	positive regulation of developmental process	regulation of myeloid cell differentiation	regulation of molecular function	biopolymer metabolic process
11.2845	9.1159	0.297189	0.185532	CK728167	Bt.24211.1.A1_at	Transcribed locus	Bt.101952	-	-	8
10.4296	7.6493	0.245261	0.156447	CF765170	Bt.24211.2.S1_at	Asporin	Bt.45145	507990	ASPN	8	Molecular Function:	protein binding	binding	Cellular Component:	extracellular region	proteinaceous extracellular matrix	extracellular matrix	extracellular region part	all	cellular_component
11.9913	10.5214	0.371658	0.293296	CK944387	Bt.24229.1.S1_at	Transcribed locus	Bt.98735	-	-	25
10.8994	9.43874	0.196021	0.214364	BP105781	Bt.24262.1.S1_at	Transcribed locus	Bt.24262	-	-	8
6.15919	7.87902	0.312952	0.31128	BP104379	Bt.24275.1.S1_at	Meteorin, glial cell differentiation regulator-like	Bt.24275	534297	METRNL	Un
5.32215	6.74514	0.208629	0.041732	CK956269	Bt.24282.3.S1_at	Protein phosphatase 1, regulatory (inhibitor) subunit 15B	Bt.81128	538754	PPP1R15B	Un
7.50689	6.49496	0.094249	0.154066	AW314513	Bt.24350.1.A1_at	MAX gene associated	Bt.28984	532556	MGA	10	Biological Process:	regulation of transcription, DNA-dependent	cellular metabolic process	RNA metabolic process	cellular process	regulation of transcription	biopolymer biosynthetic process	regulation of metabolic process	macromolecule metabolic process	primary metabolic process	gene expression	regulation of nucleobase, nucleoside, nucleotide and nucleic acid metabolic process	nucleobase, nucleoside, nucleotide and nucleic acid metabolic process	metabolic process	biological regulation	regulation of gene expression	regulation of cellular process	regulation of biological process	biopolymer metabolic process	regulation of cellular metabolic process	transcription	RNA biosynthetic process	regulation of RNA metabolic process	biosynthetic process	transcription, DNA-dependent	macromolecule biosynthetic process	Molecular Function:	transcription factor activity	transcription regulator activity	binding	DNA binding	nucleic acid binding	Cellular Component:	nucleus	intracellular membrane-bounded organelle	intracellular organelle	intracellular part	intracellular	membrane-bounded organelle
8.88914	7.71257	0.174616	0.124331	CK769340	Bt.24471.1.S1_a_at	Bromodomain PHD finger transcription factor	Bt.31586	532986	BPTF	19	Molecular Function:	protein binding	zinc ion binding	cation binding	ion binding	binding	transition metal ion binding	metal ion binding
5.78701	8.49554	0.124909	0.275128	AV666299	Bt.24531.1.S1_at	Interleukin 4 receptor	Bt.45933	404154	IL4R	25	Molecular Function:	receptor activity	hematopoietin/interferon-class (D200-domain) cytokine receptor activity	transmembrane receptor activity	molecular transducer activity	signal transducer activity	Cellular Component:	membrane	cell	all	cellular_component	cell part
10.1301	7.79438	0.061455	0.326125	AW632179	Bt.24543.1.A1_at	Transcribed locus, strongly similar to XP_355081.2 potassium channel tetramerisation domain containing 1 [Mus musculus]	-	-	-	-
7.76066	6.55544	0.147764	0.285063	CK769376	Bt.24584.1.S1_at	UDP-N-acetyl-alpha-D-galactosamine:polypeptide N-acetylgalactosaminyltransferase-like 4	Bt.65020	614203	GALNTL4	15	Molecular Function:	calcium ion binding	sugar binding	transferase activity, transferring glycosyl groups	manganese ion binding	carbohydrate binding	cation binding	binding	transferase activity	catalytic activity	ion binding	transition metal ion binding	metal ion binding	Cellular Component:	Golgi apparatus	membrane	integral to membrane	intracellular membrane-bounded organelle	intracellular organelle	intracellular part	intracellular	membrane-bounded organelle	organelle	cell part	all	membrane part	cytoplasm	intrinsic to membrane	cytoplasmic part	cell	cellular_component
8.47777	7.33974	0.229016	0.244214	CB424911	Bt.24616.1.S1_at	Transcribed locus	Bt.68680	-	-	2
7.30617	9.1876	0.297262	0.544958	AV613409	Bt.24692.1.S1_at	Transcribed locus	Bt.66023	-	-	17
10.4552	9.38143	0.11386	0.079101	AV668180	Bt.24703.1.S1_at	Nibrin	Bt.16679	522943	NBN	14	Biological Process:	telomere maintenance	in utero embryonic development	blastocyst growth	double-strand break repair	mitotic cell cycle G2/M transition DNA damage checkpoint	G1/S transition checkpoint	isotype switching	regulation of fibroblast proliferation	regulation of mitotic cell cycle	mitotic cell cycle checkpoint	lymphocyte mediated immunity	B cell activation	mitotic cell cycle	immune effector process	multicellular organismal process	cellular process	anatomical structure development	chordate embryonic development	biological regulation	B cell mediated immunity	immune system development	leukocyte activation	DNA damage response, signal transduction	somatic diversification of immunoglobulins	regulation of cell proliferation	regulation of biological quality	embryonic development	response to stimulus	somatic diversification of immune receptors via germline recombination within a single locus	somatic recombination of immunoglobulin gene segments	DNA metabolic process	leukocyte mediated immunity	DNA recombination	adaptive immune response based on somatic recombination of immune receptors built from immunoglobuli	regulation of cell cycle	biopolymer metabolic process	production of molecular mediator of immune response	response to DNA damage stimulus
6.31395	7.69547	0.111795	0.2277	CK771326	Bt.24763.1.A1_at	Zinc finger, AN1-type domain 2A	Bt.17734	613974	ZFAND2A	25
5.44	7.72442	0.165948	0.106106	CK769328	Bt.24775.1.A1_at	Filamin A interacting protein 1	Bt.77420	514193	FILIP1	9
9.52146	8.26424	0.218188	0.067299	CK770467	Bt.24783.1.A1_at	Ataxia telangiectasia and Rad3 related	Bt.24783	504869	ATR	1
7.58918	5.88544	0.405047	0.05885	CK980120	Bt.24783.2.S1_at	Ataxia telangiectasia and Rad3 related	Bt.24783	504869	ATR	1
6.11146	4.96723	0.19095	0.296761	BI899077	Bt.24791.1.S1_at	Transcribed locus	Bt.24791	-	-	4
4.00326	5.49551	0.091738	0.427666	CK774910	Bt.24793.1.S1_at	Transcribed locus	Bt.24793	-	-	17
6.74111	9.28787	0.127024	0.361211	CK778404	Bt.24797.1.A1_at	Transcribed locus	Bt.89994	-	-	5
7.1647	8.26072	0.09587	0.173258	BF074891	Bt.24799.1.S1_at	Similar to poly (ADP-ribose) polymerase family, member 3	Bt.43204	507426	LOC507426	22
9.2536	7.89426	0.112828	0.120834	CK775231	Bt.24832.1.A1_a_at	Transcribed locus, strongly similar to NP_808881.2 phosphodiesterase 12 [Homo sapiens]	Bt.24832	-	-	22
10.1171	11.3646	0.309273	0.280398	CK969391	Bt.24901.1.A1_at	Nucleosome assembly protein 1-like 5	Bt.24901	508508	NAP1L5	6	Biological Process:	nucleosome assembly	cellular component assembly	chromatin assembly or disassembly	organelle organization and biogenesis	chromatin assembly	establishment and/or maintenance of chromatin architecture	cellular component organization and biogenesis	DNA packaging	cellular process	chromosome organization and biogenesis	macromolecule metabolic process	macromolecular complex assembly	protein-DNA complex assembly	metabolic process	Cellular Component:	nucleus	intracellular membrane-bounded organelle	intracellular organelle	intracellular part	intracellular	membrane-bounded organelle	organelle	cell part	all	cell	cellular_component
4.88431	6.55604	0.329077	0.242509	CK778482	Bt.24958.1.S1_at	WD repeat and FYVE domain containing 2	Bt.43669	523432	WDFY2	Un
5.38604	6.80715	0.07264	0.221408	CB446239	Bt.25034.1.A1_at	RAB9B, member RAS oncogene family	Bt.25034	511866	RAB9B	X	Biological Process:	small GTPase mediated signal transduction	protein transport	establishment of protein localization	transport	establishment of localization	macromolecule localization	cellular process	cell communication	signal transduction	intracellular signaling cascade	protein localization	localization	Molecular Function:	nucleotide binding	receptor activity	GTP binding	purine nucleotide binding	binding	guanyl nucleotide binding	signal transducer activity	guanyl ribonucleotide binding	molecular transducer activity	ribonucleotide binding	purine ribonucleotide binding
6.78781	7.81604	0.792826	1.10454	NM_174147.2	Bt.2519.1.S1_at	plasminogen activator, urokinase	Bt.2519	281408	PLAU	28	proteolysis	catalytic activity /// serine-type endopeptidase activity /// peptidase activity /// plasminogen activator activity /// kinase activity /// hydrolase activity	extracellular region
6.32027	3.95165	0.520064	0.262501	CK728156	Bt.25212.1.A1_at	Transcribed locus	Bt.25212	-	-	21
5.9203	7.5998	0.039921	0.588213	CB171465	Bt.2524.1.S1_at	Stromal cell-derived factor 1	Bt.2524	613811	SDF1	28	Biological Process:	immune response	response to stimulus	immune system process	Molecular Function:	chemokine activity	G-protein-coupled receptor binding	protein binding	binding	cytokine activity	chemokine receptor binding	receptor binding	Cellular Component:	extracellular region	all	cellular_component
10.5638	8.81456	0.596484	0.101198	CK729155	Bt.25255.1.A1_at	Transcribed locus	Bt.46130	-	-	18
8.82908	7.75637	0.280189	0.066888	CK972189	Bt.25289.1.A1_at	Chromosome 15 open reading frame 40 ortholog	Bt.49501	509050	C21H15orf40	21
8.77737	7.65418	0.222928	0.121706	BE722196	Bt.25319.2.S1_at	REV3-like, catalytic subunit of DNA polymerase zeta (yeast)	Bt.38709	517422	REV3L	9	Biological Process:	nucleobase, nucleoside, nucleotide and nucleic acid metabolic process	DNA replication	cellular metabolic process	biopolymer metabolic process	cellular process	macromolecule metabolic process	primary metabolic process	metabolic process	DNA metabolic process	Molecular Function:	nucleotide binding	DNA binding	DNA-directed DNA polymerase activity	binding	transferase activity	DNA polymerase activity	catalytic activity	transferase activity, transferring phosphorus-containing groups	nucleotidyltransferase activity	nucleic acid binding	Cellular Component:	nucleus	intracellular membrane-bounded organelle	intracellular organelle	intracellular part	intracellular	membrane-bounded organelle	organelle	cell part	all	cell	cellular_component
5.32888	4.20567	0.329954	0.080102	CK778692	Bt.25574.1.A1_at	Transcribed locus	Bt.25574	-	-	4
9.28815	7.19607	0.441184	0.109776	CK772352	Bt.25637.1.A1_at	Transcribed locus	Bt.89873	-	-	21
10.5734	12.3342	0.531514	0.131556	NM_173980	Bt.2568.1.S1_at	Adipose differentiation-related protein	Bt.2568	280981	ADFP	8	Cellular Component:	membrane	cell	all	cellular_component	cell part
5.03949	6.55579	0.226168	0.079872	CK773132	Bt.25726.1.A1_at	DCP1 decapping enzyme homolog A (S. cerevisiae)	Bt.13246	783258	DCP1A	22
4.90494	6.71148	0.21196	0.544765	CK970235	Bt.2590.1.A1_at	Similar to Kruppel-like zinc finger transcription factor	Bt.2590	520939	LOC520939	7
6.23207	8.46464	0.259783	0.07627	AW655559	Bt.26100.1.S1_at	Glycerophosphodiester phosphodiesterase domain containing 1	Bt.46878	615890	GDPD1	19	Biological Process:	glycerol metabolic process	cellular metabolic process	polyol metabolic process	alcohol metabolic process	metabolic process	cellular process	Molecular Function:	glycerophosphodiester phosphodiesterase activity	hydrolase activity	hydrolase activity, acting on ester bonds	phosphoric diester hydrolase activity	catalytic activity	phosphoric ester hydrolase activity
7.69487	9.64794	0.311391	0.257228	CK778429	Bt.26100.2.A1_at	Glycerophosphodiester phosphodiesterase domain containing 1	Bt.46878	615890	GDPD1	19	Biological Process:	glycerol metabolic process	cellular metabolic process	polyol metabolic process	alcohol metabolic process	metabolic process	cellular process	Molecular Function:	glycerophosphodiester phosphodiesterase activity	hydrolase activity	hydrolase activity, acting on ester bonds	phosphoric diester hydrolase activity	catalytic activity	phosphoric ester hydrolase activity
5.18847	7.41659	0.089981	0.679211	CK775253	Bt.26157.1.A1_at	G protein-coupled receptor 77	Bt.45845	522144	GPR77	18	Biological Process:	G-protein coupled receptor protein signaling pathway	signal transduction	cell surface receptor linked signal transduction	cellular process	cell communication	Molecular Function:	rhodopsin-like receptor activity	receptor activity	transmembrane receptor activity	molecular transducer activity	G-protein coupled receptor activity	signal transducer activity	Cellular Component:	integral to membrane	intrinsic to membrane	cell	all	cellular_component	cell part	membrane	membrane part
4.8699	3.74248	0.166753	0.160155	BI849213	Bt.26364.1.A1_at	BTB (POZ) domain containing 8	Bt.26364	539008	BTBD8	3
6.58683	5.44893	0.057694	0.389506	CK779827	Bt.26401.1.A1_at	Zinc finger protein 572	Bt.26401	768004	ZNF572	14	Biological Process:	transcription	regulation of transcription, DNA-dependent	cellular metabolic process	RNA metabolic process	regulation of transcription	cellular process	regulation of metabolic process	biopolymer biosynthetic process	macromolecule metabolic process	regulation of nucleobase, nucleoside, nucleotide and nucleic acid metabolic process	gene expression	primary metabolic process	biological regulation	nucleobase, nucleoside, nucleotide and nucleic acid metabolic process	metabolic process	regulation of gene expression	regulation of cellular process	regulation of biological process	biopolymer metabolic process	regulation of cellular metabolic process	RNA biosynthetic process	regulation of RNA metabolic process	biosynthetic process	transcription, DNA-dependent	macromolecule biosynthetic process	Molecular Function:	DNA binding	zinc ion binding	metal ion binding	cation binding	ion binding	binding	transition metal ion binding	nucleic acid binding	Cellular Component:	intracellular	nucleus	intracellular membrane-bounded organelle
7.60208	6.37343	0.280217	0.050376	CB165419	Bt.26407.1.A1_at	Transmembrane protein 181	Bt.92627	614300	TMEM181	9
7.12808	5.703	0.373813	0.156064	CK835833	Bt.26407.2.S1_at	Transcribed locus	Bt.26407	-	-	9
4.26209	8.10083	0.160632	0.752541	CK780148	Bt.26445.1.A1_at	V-kit Hardy-Zuckerman 4 feline sarcoma viral oncogene homolog	Bt.91791	280832	KIT	6	Biological Process:	transmembrane receptor protein tyrosine kinase signaling pathway	protein kinase cascade	positive regulation of cell proliferation	response to radiation	peptidyl-tyrosine phosphorylation	cytokine and chemokine mediated signaling pathway	hemopoiesis	positive regulation of MAP kinase activity	pigmentation during development	positive regulation of kinase activity	hemopoietic or lymphoid organ development	positive regulation of cellular process	positive regulation of transferase activity	developmental process	positive regulation of biological process	regulation of catalytic activity	enzyme linked receptor protein signaling pathway	post-translational protein modification	multicellular organismal process	cellular process	cell communication	anatomical structure development	peptidyl-tyrosine modification	protein modification process	intracellular signaling cascade	macromolecule metabolic process	biological regulation	response to abiotic stimulus	immune system development	peptidyl-amino acid modification	regulation of cellular process	regulation of biological process	positive regulation of catalytic activity	system development	cellular macromolecule metabolic process	cell surface receptor linked signal transduction	biopolymer modification	regulation of cell proliferation
8.69241	10.5429	0.243593	0.439342	CK770537	Bt.26609.1.S1_at	Transcribed locus	-	-	-	-
9.39222	8.13226	0.380051	0.218688	CK776256	Bt.26611.1.S1_at	CASP8 associated protein 2	Bt.26611	505138	CASP8AP2	9
5.44748	9.78406	0.473996	1.08371	CK771752	Bt.26612.2.S1_at	Regulator of G-protein signaling 16	Bt.35906	282035	RGS16	16	Biological Process:	negative regulation of signal transduction	regulation of signal transduction	regulation of biological process	regulation of cellular process	cell communication	cellular process	negative regulation of cellular process	signal transduction	negative regulation of biological process	biological regulation	Molecular Function:	signal transducer activity	molecular transducer activity
5.13166	6.96533	0.026514	0.210673	CK771574	Bt.26629.1.S1_a_at	F-box and WD repeat domain containing 7	Bt.24006	540932	FBXW7	Un
8.27559	9.66886	0.276554	0.211698	CK778744	Bt.26704.1.S1_at	Transcribed locus, strongly similar to NP_084473.1 hypothetical protein LOC78832 [Mus musculus]	Bt.26704	-	-	26
5.49816	6.63568	0.190148	0.359776	CK726770	Bt.26704.2.A1_at	Transcribed locus, strongly similar to NP_084473.1 hypothetical protein LOC78832 [Mus musculus]	Bt.26704	-	-	26
5.25955	6.4635	0.04861	0.363029	CK769929	Bt.26715.1.S1_at	Suppression of tumorigenicity 14 (colon carcinoma)	Bt.26715	767617	ST14	29	Biological Process:	proteolysis	cellular protein metabolic process	cellular metabolic process	cellular macromolecule metabolic process	protein metabolic process	macromolecule metabolic process	primary metabolic process	metabolic process	cellular process	Molecular Function:	serine-type endopeptidase activity	peptidase activity	serine-type peptidase activity	hydrolase activity	serine hydrolase activity	endopeptidase activity	catalytic activity	Cellular Component:	membrane	integral to membrane	intrinsic to membrane	cell	all	cellular_component	cell part	membrane part
8.69758	7.15533	0.327027	0.344991	BM432227	Bt.2674.1.A1_at	Meis homeobox 2	Bt.25507	539573	MEIS2	10	Molecular Function:	DNA binding	binding	nucleic acid binding
8.38002	7.30829	0.224848	0.213292	CB533272	Bt.26815.1.S1_at	Single-stranded DNA binding protein 2	Bt.33613	616564	SSBP2	7	Molecular Function:	DNA binding	single-stranded DNA binding	transcription regulator activity	binding	structure-specific DNA binding	nucleic acid binding	Cellular Component:	nucleus	intracellular membrane-bounded organelle	intracellular organelle	intracellular part	intracellular	membrane-bounded organelle	organelle	cell part	all	cell	cellular_component
6.00972	7.12429	0.071066	0.178418	CK777525	Bt.26831.1.S1_at	Transcribed locus	Bt.90223	-	-	X
7.25289	5.33893	0.50831	0.128698	CB444863	Bt.27011.1.A1_at	Similar to RIKEN cDNA 2810485I05 gene	Bt.91576	519943	LOC519943	15
5.81703	4.6461	0.289811	0.215763	CK770713	Bt.27047.1.S1_at	Ribonucleoprotein, PTB-binding 2	Bt.64120	522059	RAVER2	3	Molecular Function:	nucleotide binding	nucleic acid binding	binding
8.192	7.10121	0.139518	0.314969	CK772047	Bt.27055.1.S1_at	DTW domain containing 1	Bt.36433	540840	DTWD1	10
9.81562	11.8383	0.242077	0.2897	CK770721	Bt.27061.1.S1_at	Transducer of ERBB2, 1	Bt.65611	768016	TOB1	19
7.03614	5.59632	0.180492	0.448162	CK772250	Bt.27068.1.A1_at	Tripartite motif-containing 2	Bt.37228	538617	TRIM2	17
7.6466	6.52833	0.150348	0.101755	CK779858	Bt.27107.1.A1_at	Bone morphogenetic protein receptor, type IA	Bt.48514	404101	BMPR1A	28	Biological Process:	protein amino acid phosphorylation	phosphate metabolic process	cellular macromolecule metabolic process	protein metabolic process	cellular metabolic process	biopolymer metabolic process	biopolymer modification	post-translational protein modification	cellular process	phosphorus metabolic process	phosphorylation	protein modification process	cellular protein metabolic process	macromolecule metabolic process	primary metabolic process	metabolic process	Molecular Function:	protein serine/threonine kinase activity	receptor activity	transforming growth factor beta receptor activity	ATP binding	transmembrane receptor activity	binding	transferase activity	phosphotransferase activity, alcohol group as acceptor	catalytic activity	transferase activity, transferring phosphorus-containing groups	transmembrane receptor protein kinase activity	receptor signaling protein serine/threonine kinase activity	transmembrane receptor protein serine/threonine kinase activity	purine ribonucleotide binding	purine nucleotide binding	protein kinase activity	nucleotide binding	signal transducer activity	molecular transducer activity	adenyl ribonucleotide binding	ribonucleotide binding
7.39191	5.84525	0.072081	0.274529	CK779718	Bt.27257.1.S1_at	Hypothetical LOC522319	Bt.57949	522319	LOC522319	16
7.44395	8.55023	0.059841	0.061494	BG358408	Bt.27258.1.S1_at	Nuclear fragile X mental retardation protein interacting protein 1	Bt.27258	509599	NUFIP1	12
10.269	7.59007	0.099757	0.409274	BE721310	Bt.2726.1.S1_at	Hypothetical LOC538778	Bt.2726	538778	LOC538778	10
6.51137	4.99356	0.407404	0.244066	CK847375	Bt.27386.1.A1_at	Ankyrin repeat domain 50	Bt.45120	527956	ANKRD50	17
7.8161	9.34603	0.197129	0.359752	CK849740	Bt.2749.1.S1_at	Cyclin-dependent kinase inhibitor 1A (p21, Cip1)	Bt.2749	513497	CDKN1A	23	Biological Process:	cell cycle arrest	cell cycle process	cell cycle	cellular process	Molecular Function:	cyclin-dependent protein kinase inhibitor activity	enzyme regulator activity	enzyme inhibitor activity	protein kinase inhibitor activity	kinase regulator activity	kinase inhibitor activity	protein kinase regulator activity	protein serine/threonine kinase inhibitor activity	Cellular Component:	nucleus	intracellular membrane-bounded organelle	intracellular organelle	intracellular part	intracellular	membrane-bounded organelle	organelle	cell part	all	cell	cellular_component
4.54489	5.61955	0.170748	0.156846	CK846693	Bt.27526.1.A1_at	Forkhead box A3	Bt.49749	503622	FOXA3	18	Biological Process:	cellular glucose homeostasis	transcription	regulation of transcription, DNA-dependent	cellular response to starvation	carbohydrate homeostasis	response to external stimulus	cell communication	response to extracellular stimulus	cellular process	macromolecule metabolic process	regulation of nucleobase, nucleoside, nucleotide and nucleic acid metabolic process	gene expression	nucleobase, nucleoside, nucleotide and nucleic acid metabolic process	biological regulation	response to nutrient levels	chemical homeostasis	regulation of biological process	regulation of cellular process	regulation of cellular metabolic process	response to starvation	regulation of biological quality	response to stimulus	cellular homeostasis	biosynthetic process	transcription, DNA-dependent	cellular chemical homeostasis	cellular response to stress	cellular metabolic process	RNA metabolic process	regulation of transcription	biopolymer biosynthetic process	regulation of metabolic process	glucose homeostasis	primary metabolic process	metabolic process	cellular response to nutrient levels	regulation of gene expression	biopolymer metabolic process
8.10607	6.73081	0.169161	0.313676	CK846756	Bt.27552.1.A1_at	Coiled-coil domain containing 21	Bt.55422	517520	CCDC21	2	Biological Process:	proteolysis	cellular protein metabolic process	cellular metabolic process	cellular macromolecule metabolic process	protein metabolic process	macromolecule metabolic process	primary metabolic process	metabolic process	cellular process	Molecular Function:	subtilase activity	serine-type peptidase activity	hydrolase activity	serine hydrolase activity	peptidase activity	endopeptidase activity	catalytic activity	serine-type endopeptidase activity
4.7717	3.6965	0.149629	0.059542	CK846962	Bt.27566.1.A1_at	Transcribed locus	Bt.27566	-	-	10
6.51382	5.24167	0.067101	0.399455	CK847036	Bt.27569.1.A1_at	Zinc finger protein 565	Bt.27569	538504	ZNF565	18
8.3685	6.75422	0.151136	0.146213	CK777933	Bt.27586.1.A1_a_at	Forkhead box P2	Bt.27586	505502	FOXP2	4	Biological Process:	regulation of transcription, DNA-dependent	cellular metabolic process	RNA metabolic process	cellular process	regulation of transcription	biopolymer biosynthetic process	regulation of metabolic process	macromolecule metabolic process	primary metabolic process	gene expression	regulation of nucleobase, nucleoside, nucleotide and nucleic acid metabolic process	nucleobase, nucleoside, nucleotide and nucleic acid metabolic process	metabolic process	biological regulation	regulation of gene expression	regulation of cellular process	regulation of biological process	biopolymer metabolic process	regulation of cellular metabolic process	transcription	RNA biosynthetic process	regulation of RNA metabolic process	biosynthetic process	transcription, DNA-dependent	macromolecule biosynthetic process	Molecular Function:	transcription factor activity	zinc ion binding	sequence-specific DNA binding	cation binding	transcription regulator activity	binding	DNA binding	ion binding	transition metal ion binding	nucleic acid binding	metal ion binding	Cellular Component:
8.35565	10.0038	0.30863	0.36274	CB222344	Bt.2765.1.S1_at	Transcribed locus	-	-	-	-
5.79081	7.85503	0.061423	0.211902	CK846261	Bt.27675.1.A1_at	V-kit Hardy-Zuckerman 4 feline sarcoma viral oncogene homolog	Bt.91791	280832	KIT	6	Biological Process:	transmembrane receptor protein tyrosine kinase signaling pathway	protein kinase cascade	positive regulation of cell proliferation	response to radiation	peptidyl-tyrosine phosphorylation	cytokine and chemokine mediated signaling pathway	hemopoiesis	positive regulation of MAP kinase activity	pigmentation during development	positive regulation of kinase activity	hemopoietic or lymphoid organ development	positive regulation of cellular process	positive regulation of transferase activity	developmental process	positive regulation of biological process	regulation of catalytic activity	enzyme linked receptor protein signaling pathway	post-translational protein modification	multicellular organismal process	cellular process	cell communication	anatomical structure development	peptidyl-tyrosine modification	protein modification process	intracellular signaling cascade	macromolecule metabolic process	biological regulation	response to abiotic stimulus	immune system development	peptidyl-amino acid modification	regulation of cellular process	regulation of biological process	positive regulation of catalytic activity	system development	cellular macromolecule metabolic process	cell surface receptor linked signal transduction	biopolymer modification	regulation of cell proliferation
6.93984	5.36141	0.281348	0.023952	CK848166	Bt.27683.1.A1_at	Transcribed locus	Bt.27683	-	-	18
7.80485	9.5144	0.486364	0.101242	CK848642	Bt.27719.1.A1_at	SH3-domain binding protein 4	Bt.66090	520462	SH3BP4	3
7.33342	6.11753	0.120369	0.283842	CK849751	Bt.27779.1.S1_at	OMA1 homolog, zinc metallopeptidase (S. cerevisiae)	Bt.27779	506223	OMA1	3	Biological Process:	proteolysis	cellular protein metabolic process	cellular metabolic process	cellular macromolecule metabolic process	protein metabolic process	macromolecule metabolic process	primary metabolic process	metabolic process	cellular process	Molecular Function:	metalloendopeptidase activity	zinc ion binding	metal ion binding	metallopeptidase activity	hydrolase activity	peptidase activity	endopeptidase activity	cation binding	ion binding	binding	transition metal ion binding	catalytic activity	Cellular Component:	mitochondrion	membrane	integral to membrane	mitochondrial membrane	intracellular organelle	intracellular part	membrane-bounded organelle	all	membrane part	mitochondrial envelope	intrinsic to membrane	cytoplasmic part	organelle envelope	mitochondrial part	envelope
6.71817	5.67716	0.054074	0.131807	CK846094	Bt.27815.1.S1_at	Fyn-related kinase	Bt.27815	509227	FRK	9	Biological Process:	protein amino acid phosphorylation	phosphate metabolic process	cellular macromolecule metabolic process	protein metabolic process	cellular metabolic process	biopolymer metabolic process	biopolymer modification	post-translational protein modification	cellular process	phosphorus metabolic process	phosphorylation	protein modification process	cellular protein metabolic process	macromolecule metabolic process	primary metabolic process	metabolic process	Molecular Function:	protein tyrosine kinase activity	protein binding	ATP binding	purine nucleotide binding	binding	transferase activity	protein kinase activity	nucleotide binding	phosphotransferase activity, alcohol group as acceptor	catalytic activity	transferase activity, transferring phosphorus-containing groups	adenyl ribonucleotide binding	ribonucleotide binding	adenyl nucleotide binding	purine ribonucleotide binding	kinase activity
6.02277	7.3843	0.240764	0.403876	BM258837	Bt.27838.2.S1_a_at	Pleckstrin homology-like domain, family B, member 3	Bt.27838	533145	PHLDB3	18
7.70967	10.2591	0.363715	0.634943	BM254904	Bt.27854.1.S1_at	Nuclear factor, interleukin 3 regulated	Bt.27854	506097	NFIL3	Un	Biological Process:	transcription	regulation of transcription, DNA-dependent	rhythmic process	cellular metabolic process	RNA metabolic process	regulation of transcription	cellular process	regulation of metabolic process	biopolymer biosynthetic process	macromolecule metabolic process	regulation of nucleobase, nucleoside, nucleotide and nucleic acid metabolic process	gene expression	primary metabolic process	biological regulation	nucleobase, nucleoside, nucleotide and nucleic acid metabolic process	metabolic process	regulation of gene expression	regulation of cellular process	regulation of biological process	biopolymer metabolic process	regulation of cellular metabolic process	RNA biosynthetic process	regulation of RNA metabolic process	biosynthetic process	transcription, DNA-dependent	macromolecule biosynthetic process	Molecular Function:	transcription factor activity	sequence-specific DNA binding	protein dimerization activity	protein binding	transcription regulator activity	binding	DNA binding	nucleic acid binding	Cellular Component:	nucleus	intracellular membrane-bounded organelle
8.92611	10.1969	0.219611	0.208788	CK947696	Bt.27859.1.S1_at	SLAIN motif family, member 1	Bt.27859	538956	SLAIN1	12
7.76385	6.67441	0.241801	0.080516	BG224069	Bt.27863.1.S1_at	RNA polymerase II, subunit 5-mediating protein	Bt.28504	515119	RMP	18	Biological Process:	regulation of transcription from RNA polymerase II promoter	protein folding	response to virus	cellular process	response to other organism	macromolecule metabolic process	regulation of nucleobase, nucleoside, nucleotide and nucleic acid metabolic process	gene expression	nucleobase, nucleoside, nucleotide and nucleic acid metabolic process	biological regulation	regulation of cellular process	regulation of biological process	cellular macromolecule metabolic process	regulation of cellular metabolic process	transcription from RNA polymerase II promoter	response to stimulus	biosynthetic process	transcription, DNA-dependent	cellular metabolic process	multi-organism process	RNA metabolic process	regulation of transcription	regulation of metabolic process	biopolymer biosynthetic process	primary metabolic process	metabolic process	regulation of gene expression	protein metabolic process	response to biotic stimulus	biopolymer metabolic process	regulation of transcription, DNA-dependent	transcription	cellular protein metabolic process	regulation of RNA metabolic process	RNA biosynthetic process	macromolecule biosynthetic process	Molecular Function:	transcription corepressor activity
8.57975	7.14758	0.062548	0.327886	CK847636	Bt.27885.1.S1_at	Transcribed locus, strongly similar to NP_001077234.1 hypothetical protein LOC614063 [Bos taurus]	Bt.68974	-	-	8
7.52593	6.24955	0.34972	0.124079	CK969071	Bt.27966.1.S1_at	Similar to PAWR	Bt.6409	532789	LOC532789	5
9.12208	10.4156	0.226977	0.030051	CK771779	Bt.2808.1.S1_at	RNA binding motif protein 18	Bt.52505	508615	RBM18	11	Molecular Function:	nucleotide binding	RNA binding	binding	nucleic acid binding
5.58832	8.64023	0.212519	0.675156	CB222862	Bt.28178.1.A1_at	Sprouty homolog 2 (Drosophila)	Bt.28178	539090	SPRY2	12	Biological Process:	multicellular organismal development	regulation of signal transduction	regulation of biological process	regulation of cellular process	developmental process	cell communication	cellular process	multicellular organismal process	signal transduction	biological regulation	Cellular Component:	cytoplasm	microtubule	plasma membrane	intracellular organelle	intracellular part	non-membrane-bounded organelle	all	cell	cytoskeletal part	intracellular	organelle	cell part	microtubule cytoskeleton	intracellular non-membrane-bounded organelle	intracellular organelle part	cytoskeleton	cellular_component	membrane	organelle part
11.4586	10.3362	0.11978	0.166176	CK962369	Bt.28207.1.S1_at	Ring finger protein 19A	Bt.77241	540195	RNF19A	14
9.85063	8.83582	0.230896	0.203687	CK952114	Bt.28237.1.A1_at	Similar to Family with sequence similarity 114, member A1	Bt.28237	511583	LOC511583	6
12.1	9.61113	0.785773	0.129504	CB170513	Bt.28238.1.A1_at	Transcribed locus	Bt.90046	-	-	6
4.3407	5.3433	0.12618	0.201402	CK838115	Bt.28241.2.S1_at	Inositol 1,3,4-triphosphate 5/6 kinase	Bt.62530	518488	ITPK1	21	Biological Process:	inositol trisphosphate metabolic process	inositol metabolic process	cellular metabolic process	polyol metabolic process	alcohol metabolic process	inositol phosphate metabolic process	metabolic process	cellular process	Molecular Function:	nucleotide binding	magnesium ion binding	ATP binding	kinase activity	transferase activity	hydrolase activity	isomerase activity	inositol-1,3,4-trisphosphate 5/6-kinase activity	inositol tetrakisphosphate 1-kinase activity	inositol tetrakisphosphate kinase activity	binding	phosphotransferase activity, alcohol group as acceptor	catalytic activity	transferase activity, transferring phosphorus-containing groups	purine ribonucleotide binding	inositol trisphosphate kinase activity	purine nucleotide binding	inositol or phosphatidylinositol kinase activity	adenyl ribonucleotide binding	ion binding	ribonucleotide binding	adenyl nucleotide binding	metal ion binding	Cellular Component:	intracellular	cell	all	cellular_component	cell part
8.35862	9.71831	0.155586	0.251375	CK965762	Bt.28390.1.S1_at	TSC22 domain family, member 3	Bt.92518	100125309	TSC22D3	11
9.75799	6.4667	0.405376	0.133245	BE237362	Bt.28530.1.A1_at	Similar to ubiquitin specific proteinase 53	Bt.58082	529462	LOC529462	6
7.55105	9.80095	0.392646	0.550913	BM929132	Bt.28544.1.A1_at	Hypothetical protein LOC782425	Bt.44959	782425	LOC782425	8
7.51394	9.17304	0.173603	0.388948	CK834005	Bt.28558.1.S1_at	Transcribed locus	Bt.80464	-	-	6
5.09001	8.26165	0.345953	0.807973	CK962924	Bt.28561.1.S1_at	Mitogen-activated protein kinase kinase kinase 8	Bt.45679	535622	MAP3K8	13
7.62606	10.9632	0.137952	0.29197	AV590469	Bt.2858.1.S1_at	Abhydrolase domain containing 6	Bt.2858	505283	ABHD6	22	Molecular Function:	hydrolase activity	catalytic activity	Cellular Component:	membrane	integral to membrane	intrinsic to membrane	cell	all	cellular_component	cell part	membrane part
9.03758	10.6512	0.423376	0.094713	CB165581	Bt.28607.1.S1_at	Dynein, light chain, LC8-type 1	Bt.51760	404151	DYNLL1	17	Biological Process:	microtubule-based process	organelle organization and biogenesis	cytoskeleton organization and biogenesis	cellular component organization and biogenesis	cellular process	Molecular Function:	microtubule motor activity	motor activity	Cellular Component:	cytoplasm	microtubule	dynein complex	intracellular organelle	intracellular part	microtubule associated complex	non-membrane-bounded organelle	all	cell	cytoskeletal part	intracellular	organelle	protein complex	cell part	microtubule cytoskeleton	intracellular non-membrane-bounded organelle	intracellular organelle part	cytoskeleton	macromolecular complex	cellular_component	organelle part
5.79429	4.75404	0.141563	0.028067	CK961011	Bt.28628.1.S1_at	Hypothetical protein LOC781640	Bt.28628	781640	LOC781640	Un
6.1911	7.45741	0.044424	0.259217	BI775142	Bt.28679.1.A1_at	Similar to KIAA0645 protein	Bt.28679	521542	LOC521542	Un
7.86638	6.22473	0.440867	0.09059	CK952558	Bt.28682.1.A1_at	Forkhead box P1	Bt.17953	515903	FOXP1	22	Biological Process:	transcription	regulation of transcription, DNA-dependent	cellular metabolic process	RNA metabolic process	regulation of transcription	cellular process	regulation of metabolic process	biopolymer biosynthetic process	macromolecule metabolic process	regulation of nucleobase, nucleoside, nucleotide and nucleic acid metabolic process	gene expression	primary metabolic process	biological regulation	nucleobase, nucleoside, nucleotide and nucleic acid metabolic process	metabolic process	regulation of gene expression	regulation of cellular process	regulation of biological process	biopolymer metabolic process	regulation of cellular metabolic process	RNA biosynthetic process	regulation of RNA metabolic process	biosynthetic process	transcription, DNA-dependent	macromolecule biosynthetic process	Molecular Function:	transcription factor activity	zinc ion binding	sequence-specific DNA binding	metal ion binding	cation binding	transcription regulator activity	binding	DNA binding	ion binding	transition metal ion binding	nucleic acid binding	Cellular Component:
7.78031	6.29191	0.496257	0.052514	CK977446	Bt.28723.1.A1_at	RAS-like, family 11, member B	Bt.1974	528446	RASL11B	6	Biological Process:	small GTPase mediated signal transduction	signal transduction	intracellular signaling cascade	cellular process	cell communication	Molecular Function:	nucleotide binding	GTP binding	guanyl ribonucleotide binding	purine nucleotide binding	ribonucleotide binding	binding	purine ribonucleotide binding	guanyl nucleotide binding	Cellular Component:	intracellular	cell	all	cellular_component	cell part
7.718	9.90601	0.014459	0.433086	CK946910	Bt.28745.1.S1_at	Coagulation factor II (thrombin) receptor-like 1	Bt.28745	526525	F2RL1	10	Biological Process:	signal transduction	G-protein coupled receptor protein signaling pathway	blood coagulation	cell surface receptor linked signal transduction	wound healing	response to external stimulus	response to wounding	hemostasis	response to stress	regulation of biological quality	multicellular organismal process	cellular process	cell communication	response to stimulus	coagulation	biological regulation	regulation of body fluid levels	Molecular Function:	rhodopsin-like receptor activity	receptor activity	thrombin receptor activity	peptide receptor activity	transmembrane receptor activity	peptide binding	binding	G-protein coupled receptor activity	peptide receptor activity, G-protein coupled	signal transducer activity	molecular transducer activity	Cellular Component:	plasma membrane	integral to membrane	intrinsic to membrane	cell	all	cellular_component	cell part	membrane
10.1683	8.52582	0.215644	0.468627	CK943091	Bt.28843.1.A1_at	Zinc finger, BED-type containing 5	Bt.97292	539898	ZBED5	15	Molecular Function:	DNA binding	zinc ion binding	metal ion binding	cation binding	ion binding	binding	transition metal ion binding	nucleic acid binding
9.58039	8.53904	0.261398	0.18486	CK944429	Bt.28882.1.A1_at	Transcribed locus	Bt.89912	-	-	10
8.42819	6.19779	0.64957	0.372215	CK947597	Bt.28945.1.A1_at	Transcribed locus	Bt.90257	-	-	4
4.93426	7.03142	0.431651	0.164122	NM_182786	Bt.2899.1.S1_at	V-fos FBJ murine osteosarcoma viral oncogene homolog	Bt.52605	280795	FOS	10	Biological Process:	regulation of transcription, DNA-dependent	nervous system development	cellular metabolic process	developmental process	RNA metabolic process	multicellular organismal process	cellular process	regulation of transcription	anatomical structure development	biopolymer biosynthetic process	regulation of metabolic process	macromolecule metabolic process	primary metabolic process	gene expression	regulation of nucleobase, nucleoside, nucleotide and nucleic acid metabolic process	nucleobase, nucleoside, nucleotide and nucleic acid metabolic process	metabolic process	biological regulation	multicellular organismal development	regulation of gene expression	regulation of cellular process	regulation of biological process	system development	biopolymer metabolic process	regulation of cellular metabolic process	transcription	RNA biosynthetic process	regulation of RNA metabolic process	biosynthetic process	transcription, DNA-dependent	macromolecule biosynthetic process	Molecular Function:	transcription factor activity	sequence-specific DNA binding	transcription regulator activity	binding	DNA binding	nucleic acid binding
9.3163	7.43701	0.431803	0.208051	AW484601	Bt.29029.1.S1_at	Similar to Tacc2 protein	Bt.35004	790689	LOC790689	Un
4.70409	6.87893	0.182918	0.371254	CK953331	Bt.29065.1.A1_at	Transcribed locus	Bt.42823	-	-	24
8.35509	9.89178	0.441968	0.17155	CB169865	Bt.29263.1.S1_at	Chromosome 9 open reading frame 32 ortholog	Bt.29263	617042	C11H9orf32	11
10.7206	9.31332	0.424465	0.251532	BE683235	Bt.29288.1.A1_at	Hypothetical protein LOC788978	Bt.14075	788978	LOC788978	21
6.82356	4.84209	0.603896	0.119258	CK977603	Bt.29570.1.S1_at	Glycerol-3-phosphate acyltransferase, mitochondrial	Bt.29570	497202	GPAM	26	Biological Process:	fatty acid metabolic process	metabolic process	phospholipid biosynthetic process	positive regulation of multicellular organism growth	phospholipid metabolic process	carboxylic acid metabolic process	cellular metabolic process	positive regulation of biological process	organic acid metabolic process	multicellular organismal process	cellular process	growth	membrane lipid biosynthetic process	positive regulation of multicellular organismal process	primary metabolic process	biological regulation	regulation of growth	monocarboxylic acid metabolic process	regulation of biological process	regulation of multicellular organismal process	cellular lipid metabolic process	lipid metabolic process	multicellular organism growth	lipid biosynthetic process	biosynthetic process	regulation of multicellular organism growth	positive regulation of growth	membrane lipid metabolic process	Molecular Function:	glycerol-3-phosphate O-acyltransferase activity	acyltransferase activity	transferase activity	transferase activity, transferring groups other than amino-acyl groups	O-acyltransferase activity	transferase activity, transferring acyl groups	catalytic activity	Cellular Component:	mitochondrion
5.47602	6.58221	0.146006	0.046767	CB166058	Bt.29862.1.A1_at	Low density lipoprotein receptor-related protein 8, apolipoprotein e receptor	Bt.53423	407179	LRP8	3	Molecular Function:	receptor activity	molecular transducer activity	signal transducer activity	Cellular Component:	membrane	cell	all	cellular_component	cell part
6.64209	7.67435	0.215963	0.267631	BF602251	Bt.29915.1.S1_at	Kelch-like 21 (Drosophila)	Bt.51832	506632	KLHL21	16	Biological Process:	ubiquitin cycle	cellular metabolic process	cellular macromolecule metabolic process	protein metabolic process	biopolymer metabolic process	biopolymer modification	post-translational protein modification	cellular process	protein modification process	cellular protein metabolic process	macromolecule metabolic process	primary metabolic process	metabolic process	Molecular Function:	protein binding	binding
11.7493	10.3634	0.135136	0.394116	AV598105	Bt.3072.1.A1_at	Transcribed locus	Bt.65882	-	-	24
5.55569	3.99068	0.485795	0.210486	NM_174371	Bt.309.1.S1_at	Potassium voltage-gated channel, shaker-related subfamily, member 4	Bt.309	281880	KCNA4	15	Biological Process:	ion transport	potassium ion transport	transport	cation transport	establishment of localization	monovalent inorganic cation transport	localization	metal ion transport	Molecular Function:	voltage-gated ion channel activity	voltage-gated potassium channel activity	protein binding	potassium ion binding	cation transmembrane transporter activity	gated channel activity	substrate-specific transmembrane transporter activity	substrate-specific transporter activity	binding	transporter activity	voltage-gated cation channel activity	transmembrane transporter activity	metal ion transmembrane transporter activity	passive transmembrane transporter activity	potassium channel activity	ion channel activity	cation binding	ion transmembrane transporter activity	substrate specific channel activity	voltage-gated channel activity	channel activity	alkali metal ion binding	ion binding	cation channel activity	metal ion binding	Cellular Component:	voltage-gated potassium channel complex	membrane	integral to membrane
8.72227	7.20347	0.325605	0.167909	CB535420	Bt.3093.1.S1_at	Impact homolog (mouse)	Bt.3093	517248	IMPACT	24
10.1862	11.78	0.055356	0.202098	CK966100	Bt.3211.1.S2_at	GABA(A) receptor-associated protein like 1	Bt.43684	338472	GABARAPL1	5	Cellular Component:	microtubule	cytoskeletal part	intracellular organelle	intracellular part	intracellular	non-membrane-bounded organelle	organelle	cell part	all	microtubule cytoskeleton	intracellular non-membrane-bounded organelle	cytoskeleton	intracellular organelle part	cell	cellular_component	organelle part
7.00182	11.1504	0.561256	0.222882	CB426738	Bt.3236.1.A1_at	Rho guanine nucleotide exchange factor (GEF) 3	Bt.3236	782247	ARHGEF3	22	Biological Process:	intracellular signaling cascade	regulation of Rho protein signal transduction	regulation of signal transduction	regulation of biological process	regulation of cellular process	small GTPase mediated signal transduction	Ras protein signal transduction	Rho protein signal transduction	cellular process	cell communication	signal transduction	regulation of Ras protein signal transduction	regulation of small GTPase mediated signal transduction	biological regulation	Molecular Function:	guanyl-nucleotide exchange factor activity	Rho guanyl-nucleotide exchange factor activity	enzyme regulator activity	small GTPase regulator activity	GTPase regulator activity	Ras guanyl-nucleotide exchange factor activity	Cellular Component:	intracellular	cell	all	cellular_component	cell part
6.91613	10.968	0.580417	0.171686	CB436013	Bt.3236.2.S1_at	Rho guanine nucleotide exchange factor (GEF) 3	Bt.3236	782247	ARHGEF3	22	Biological Process:	intracellular signaling cascade	regulation of Rho protein signal transduction	regulation of signal transduction	regulation of biological process	regulation of cellular process	small GTPase mediated signal transduction	Ras protein signal transduction	Rho protein signal transduction	cellular process	cell communication	signal transduction	regulation of Ras protein signal transduction	regulation of small GTPase mediated signal transduction	biological regulation	Molecular Function:	guanyl-nucleotide exchange factor activity	Rho guanyl-nucleotide exchange factor activity	enzyme regulator activity	small GTPase regulator activity	GTPase regulator activity	Ras guanyl-nucleotide exchange factor activity	Cellular Component:	intracellular	cell	all	cellular_component	cell part
9.31267	10.3278	0.212084	0.076831	CK952727	Bt.3243.1.S1_at	TFIIS central domain-containing protein 1	Bt.30852	504389	LOC504389	X	Biological Process:	transcription	regulation of transcription from RNA polymerase II promoter	cellular metabolic process	RNA metabolic process	regulation of transcription	cellular process	regulation of metabolic process	biopolymer biosynthetic process	macromolecule metabolic process	regulation of nucleobase, nucleoside, nucleotide and nucleic acid metabolic process	gene expression	primary metabolic process	biological regulation	nucleobase, nucleoside, nucleotide and nucleic acid metabolic process	metabolic process	regulation of gene expression	regulation of cellular process	regulation of biological process	biopolymer metabolic process	regulation of cellular metabolic process	regulation of transcription, DNA-dependent	transcription from RNA polymerase II promoter	RNA biosynthetic process	regulation of RNA metabolic process	biosynthetic process	transcription, DNA-dependent	macromolecule biosynthetic process	Molecular Function:	DNA binding	transcription elongation regulator activity	protein binding	transcription regulator activity	binding	nucleic acid binding	Cellular Component:	nucleus	intracellular membrane-bounded organelle	intracellular organelle
9.63689	10.7799	0.083851	0.159167	CB439639	Bt.3274.1.A2_at	DnaJ (Hsp40) homolog, subfamily A, member 1	Bt.64693	528862	DNAJA1	8	Biological Process:	protein folding	cellular protein metabolic process	cellular metabolic process	cellular macromolecule metabolic process	protein metabolic process	macromolecule metabolic process	primary metabolic process	metabolic process	cellular process	Molecular Function:	zinc ion binding	heat shock protein binding	metal ion binding	unfolded protein binding	protein binding	cation binding	ion binding	binding	transition metal ion binding	Cellular Component:	membrane	cell	all	cellular_component	cell part
6.21113	8.39999	0.199639	0.616721	AU276271	Bt.3278.1.A1_at	Ephrin-A5	Bt.65054	616742	EFNA5	7	Molecular Function:	receptor activity	kinase activity	molecular transducer activity	transferase activity	catalytic activity	transferase activity, transferring phosphorus-containing groups	signal transducer activity	Cellular Component:	membrane	cell	all	cellular_component	cell part
5.36139	8.57133	0.28985	0.509991	CK774456	Bt.3307.1.A1_at	Norrie disease (pseudoglioma)	Bt.41310	511596	NDP	X	Biological Process:	placenta development	Wnt receptor signaling pathway	multicellular organismal development	anatomical structure morphogenesis	cell surface receptor linked signal transduction	system development	developmental process	cellular process	cell communication	multicellular organismal process	organ development	anatomical structure development	signal transduction	organ morphogenesis	Cellular Component:	extracellular region	all	cellular_component
9.09312	8.01263	0.103885	0.284488	CB422249	Bt.3374.1.A1_a_at	AT rich interactive domain 2 (ARID, RFX-like)	Bt.3374	517876	ARID2	5	Molecular Function:	DNA binding	binding	zinc ion binding	cation binding	ion binding	transition metal ion binding	metal ion binding	nucleic acid binding	Cellular Component:	intracellular	cell	all	cellular_component	cell part
10.5836	9.17096	0.353085	0.205293	AV613230	Bt.3426.1.S1_at	Transcribed locus	Bt.3426	-	-	5
11.1982	10.0594	0.058558	0.164773	AV613778	Bt.3494.1.A1_s_at	Ring finger protein 19A	Bt.77241	540195	RNF19A	14
11.8513	10.7097	0.251714	0.180324	CK967608	Bt.3541.1.S1_at	RNA binding motif, single stranded interacting protein 1	Bt.91245	526135	RBMS1	2	Biological Process:	DNA replication	cellular metabolic process	biopolymer metabolic process	cellular process	macromolecule metabolic process	primary metabolic process	nucleobase, nucleoside, nucleotide and nucleic acid metabolic process	metabolic process	DNA metabolic process	Molecular Function:	nucleotide binding	DNA binding	RNA binding	binding	nucleic acid binding	Cellular Component:	nucleus	intracellular membrane-bounded organelle	intracellular organelle	intracellular part	intracellular	membrane-bounded organelle	organelle	cell part	all	cell	cellular_component
4.82395	7.71813	0.282118	0.861431	AV615989	Bt.3566.1.A1_at	Transcribed locus	Bt.3566	-	-	16
6.57355	8.40724	0.186815	0.330115	CB165683	Bt.3714.1.A1_at	Transcribed locus	Bt.3714	-	-	17
4.52555	5.64151	0.107126	0.321784	NM_174058	Bt.3797.1.S1_at	Fibromodulin	Bt.36593	281168	FMOD	16	Molecular Function:	protein binding	binding	Cellular Component:	extracellular region	proteinaceous extracellular matrix	extracellular matrix	extracellular region part	all	cellular_component
5.49311	7.00233	0.48814	0.184106	CK776195	Bt.3823.1.S1_at	Arginine vasopressin-induced 1	Bt.56340	614488	AVPI1	26	Biological Process:	cell cycle	cellular process
8.85185	7.80458	0.094947	0.245615	CK964560	Bt.3833.1.A1_a_at	Coiled-coil domain containing 45	Bt.59479	506840	CCDC45	19
7.78468	6.40917	0.412037	0.207233	CK770436	Bt.3944.1.A1_at	Transcribed locus	Bt.3944	-	-	10
8.89361	7.45485	0.375293	0.096334	AW316171	Bt.3945.1.S1_at	Transcribed locus, strongly similar to NP_079461.2 tetratricopeptide repeat, ankyrin repeat and coiled-coil containing 2 [Hom	Bt.16275	-	-	19
8.72839	9.77733	0.2705	0.081253	NM_174485	Bt.3960.1.S1_a_at	Voltage-dependent anion channel 1	Bt.49674	282119	VDAC1	7	Biological Process:	anion transport	apoptosis	cell differentiation	transport	establishment of localization	developmental process	ion transport	cellular developmental process	programmed cell death	cellular process	cell death	cell development	localization	death	Molecular Function:	protein binding	voltage-gated anion channel activity	gated channel activity	ion channel activity	substrate-specific transmembrane transporter activity	substrate-specific transporter activity	voltage-gated channel activity	substrate specific channel activity	transporter activity	ion transmembrane transporter activity	binding	anion channel activity	channel activity	voltage-gated ion channel activity	anion transmembrane transporter activity	transmembrane transporter activity	passive transmembrane transporter activity	Cellular Component:	mitochondrion	mitochondrial outer membrane	plasma membrane	integral to membrane	organelle outer membrane
5.44167	6.51194	0.272701	0.03273	NM_174578	Bt.4063.1.S1_at	Phospholipase A2, group VII (platelet-activating factor acetylhydrolase, plasma)	Bt.42359	282311	PLA2G7	23	Biological Process:	lipid catabolic process	catabolic process	primary metabolic process	metabolic process	lipid metabolic process	Molecular Function:	1-alkyl-2-acetylglycerophosphocholine esterase activity	hydrolase activity	hydrolase activity, acting on ester bonds	catalytic activity	carboxylesterase activity	Cellular Component:	extracellular region	2-acetyl-1-alkylglycerophosphocholine esterase complex	macromolecular complex	protein complex	all	cellular_component
8.59034	7.3334	0.0391988	0.461884	CK953091	Bt.4119.1.S1_at	protein inhibitor of activated STAT, 1	Bt.6797	--	PIAS1	10	---	nucleic acid binding /// zinc ion binding	---
4.71948	5.75789	0.109322	0.097346	CK770048	Bt.4194.1.S1_at	Tweety homolog 2	Bt.4194	533184	TTYH2	19
10.9377	11.9561	0.142714	0.297457	CK964359	Bt.4371.1.S1_at	Growth arrest and DNA-damage-inducible, beta	Bt.4371	618405	GADD45B	7	Biological Process:	activation of MAPKK activity	negative regulation of protein kinase activity	apoptosis	multicellular organismal development	cell differentiation	regulation of cell cycle	positive regulation of kinase activity	developmental process	positive regulation of transferase activity	regulation of catalytic activity	post-translational protein modification	multicellular organismal process	cell communication	cellular process	protein modification process	cell death	intracellular signaling cascade	protein kinase cascade	macromolecule metabolic process	negative regulation of catalytic activity	biological regulation	negative regulation of kinase activity	regulation of biological process	regulation of cellular process	positive regulation of catalytic activity	cellular macromolecule metabolic process	biopolymer modification	programmed cell death	negative regulation of transferase activity	phosphorus metabolic process	regulation of transferase activity	protein amino acid phosphorylation	cell cycle	activation of protein kinase activity	cellular metabolic process	phosphorylation	MAPKKK cascade	primary metabolic process
8.21143	5.96156	0.116423	0.324781	CK773041	Bt.4451.1.S1_at	Four and a half LIM domains 2	Bt.17559	510008	FHL2	11	Biological Process:	transcription	regulation of transcription from RNA polymerase II promoter	cellular metabolic process	RNA metabolic process	regulation of transcription	cellular process	regulation of metabolic process	biopolymer biosynthetic process	macromolecule metabolic process	regulation of nucleobase, nucleoside, nucleotide and nucleic acid metabolic process	gene expression	primary metabolic process	biological regulation	nucleobase, nucleoside, nucleotide and nucleic acid metabolic process	metabolic process	regulation of gene expression	regulation of cellular process	regulation of biological process	biopolymer metabolic process	regulation of cellular metabolic process	regulation of transcription, DNA-dependent	transcription from RNA polymerase II promoter	RNA biosynthetic process	regulation of RNA metabolic process	biosynthetic process	transcription, DNA-dependent	macromolecule biosynthetic process	Molecular Function:	protein binding	zinc ion binding	metal ion binding	cation binding	ion binding	binding	transition metal ion binding	Cellular Component:	nucleus	cytoplasm
11.5799	12.6294	0.325627	0.10007	NM_174597	Bt.4520.1.S1_at	Scavenger receptor class B, member 1	Bt.4520	282346	SCARB1	17	Biological Process:	endothelial cell proliferation	cholesterol catabolic process	cell adhesion	cholesterol transport	blood vessel endothelial cell migration	steroid metabolic process	transport	sterol catabolic process	cellular metabolic process	localization of cell	sterol metabolic process	cellular process	endothelial cell migration	cell motility	cholesterol metabolic process	catabolic process	primary metabolic process	metabolic process	cellular lipid catabolic process	cellular catabolic process	cell migration	establishment of localization	steroid catabolic process	cellular lipid metabolic process	lipid metabolic process	cell proliferation	biological adhesion	sterol transport	lipid catabolic process	localization	alcohol metabolic process	lipid transport	Molecular Function:	receptor activity	molecular transducer activity	signal transducer activity	Cellular Component:	integral to membrane of membrane fraction
8.74908	11.5047	0.678488	0.736997	NM_174189.2	Bt.4709.1.S1_at	steroidogenic acute regulator /// similar to Steroidogenic acute regulatory protein	Bt.87242	281507	STAR	3	steroid biosynthetic process /// C21-steroid hormone biosynthetic process /// transport /// lipid transport /// glucocorticoid metabolic process /// cellular lipid metabolic process /// regulation of steroid biosynthetic process	lipid binding /// cholesterol binding /// cholesterol transporter activity	mitochondrion
6.56512	7.6408	0.209275	1.18689	CK772017	Bt.471.1.S1_at	thrombomodulin	Bt.471	281529	THBD	13	blood coagulation	receptor activity /// transmembrane receptor activity /// calcium ion binding	membrane /// integral to membrane
8.46887	9.71562	0.122785	0.158198	NM_177502	Bt.4744.1.S1_at	Glutamic-oxaloacetic transaminase 1, soluble (aspartate aminotransferase 1)	Bt.17296	281206	GOT1	26	Biological Process:	amino acid metabolic process	biosynthetic process	carboxylic acid metabolic process	nitrogen compound metabolic process	cellular metabolic process	organic acid metabolic process	amine metabolic process	cellular process	amino acid and derivative metabolic process	primary metabolic process	metabolic process	Molecular Function:	aspartate transaminase activity	pyridoxal phosphate binding	transferase activity, transferring nitrogenous groups	binding	transaminase activity	transferase activity	vitamin binding	catalytic activity	cofactor binding	Cellular Component:	cytoplasm	intracellular part	intracellular	cell	all	cellular_component	cell part
5.35321	7.54684	0.454218	0.566809	AW463731	Bt.4804.2.A1_at	Cyclin-dependent kinase inhibitor 1C (p57, Kip2)	Bt.4804	510972	CDKN1C	29	Biological Process:	cell cycle arrest	cell cycle process	cell cycle	cellular process	Molecular Function:	cyclin-dependent protein kinase inhibitor activity	kinase activity	enzyme inhibitor activity	protein kinase inhibitor activity	kinase regulator activity	kinase inhibitor activity	transferase activity	catalytic activity	transferase activity, transferring phosphorus-containing groups	protein serine/threonine kinase inhibitor activity	enzyme regulator activity	protein kinase regulator activity	Cellular Component:	nucleus	intracellular membrane-bounded organelle	intracellular organelle	intracellular part	intracellular	membrane-bounded organelle	organelle	cell part	all	cell	cellular_component
12.0254	10.7807	0.114238	0.056384	CB170277	Bt.4827.1.S1_at	Transcribed locus	Bt.42324	-	-	17
9.50069	8.11607	0.451628	0.169556	CK974095	Bt.4872.1.S1_at	Matrix-remodelling associated 8	Bt.38317	522392	MXRA8	16	Cellular Component:	membrane	integral to membrane	intrinsic to membrane	cell	all	cellular_component	cell part	membrane part
8.4219	5.21057	1.13214	0.058721	CK848705	Bt.4886.1.A1_at	Leucine rich repeat containing 17	Bt.4886	777690	LRRC17	4	Molecular Function:	protein binding	binding
9.42404	8.3841	0.159213	0.101626	CB424826	Bt.4934.1.A1_a_at	Nuclear factor I/C (CCAAT-binding transcription factor)	Bt.39651	553098	NFIC	7	Biological Process:	DNA replication	transcription	regulation of transcription, DNA-dependent	cellular metabolic process	RNA metabolic process	regulation of transcription	cellular process	regulation of metabolic process	biopolymer biosynthetic process	macromolecule metabolic process	regulation of nucleobase, nucleoside, nucleotide and nucleic acid metabolic process	gene expression	primary metabolic process	biological regulation	nucleobase, nucleoside, nucleotide and nucleic acid metabolic process	metabolic process	regulation of gene expression	regulation of cellular process	regulation of biological process	biopolymer metabolic process	regulation of cellular metabolic process	RNA biosynthetic process	regulation of RNA metabolic process	biosynthetic process	transcription, DNA-dependent	DNA metabolic process	macromolecule biosynthetic process	Molecular Function:	transcription factor activity	transcription regulator activity	binding	DNA binding	nucleic acid binding	Cellular Component:	intracellular	nucleus	intracellular membrane-bounded organelle	intracellular organelle
9.79708	8.55813	0.227287	0.039231	CK975809	Bt.4972.1.S1_at	Spectrin, beta, non-erythrocytic 1	Bt.48647	526027	SPTBN1	11	Molecular Function:	actin binding	cytoskeletal protein binding	protein binding	binding
6.09298	8.73857	0.502605	0.689467	CB166070	Bt.5007.1.A1_at	Hypothetical LOC508098	Bt.62345	508098	LOC508098	18
6.40914	8.77234	0.193534	0.481997	NM_174364	Bt.5174.1.S1_at	Inositol polyphosphate-1-phosphatase	Bt.5174	281869	INPP1	2	Molecular Function:	magnesium ion binding	inositol or phosphatidylinositol phosphatase activity	inositol-1,4-bisphosphate 1-phosphatase activity	hydrolase activity	lithium ion binding	cation binding	inositol bisphosphate phosphatase activity	binding	catalytic activity	hydrolase activity, acting on ester bonds	alkali metal ion binding	ion binding	phosphoric monoester hydrolase activity	metal ion binding	phosphoric ester hydrolase activity
4.29087	8.43186	0.06051	0.336104	CK773279	Bt.5177.1.S1_at	BMP and activin membrane-bound inhibitor homolog (Xenopus laevis)	Bt.54423	530147	BAMBI	13	Cellular Component:	integral to membrane	intrinsic to membrane	cell	all	cellular_component	cell part	membrane	membrane part
4.90739	6.64772	0.227955	0.327645	NM_174137	Bt.5229.1.S1_at	Serpin peptidase inhibitor, clade E (nexin, plasminogen activator inhibitor type 1), member 1	Bt.5229	281375	SERPINE1	25	Biological Process:	regulation of angiogenesis	multicellular organismal development	anatomical structure morphogenesis	anatomical structure formation	angiogenesis	blood vessel morphogenesis	regulation of biological process	system development	developmental process	multicellular organismal process	organ development	anatomical structure development	regulation of developmental process	vasculature development	organ morphogenesis	blood vessel development	biological regulation	Molecular Function:	protease binding	serine-type endopeptidase inhibitor activity	protein binding	plasminogen activator activity	serine-type peptidase activity	hydrolase activity	enzyme inhibitor activity	serine hydrolase activity	endopeptidase activity	endopeptidase inhibitor activity	binding	enzyme binding	catalytic activity	protease inhibitor activity	enzyme regulator activity	peptidase activity	serine-type endopeptidase activity	Cellular Component:	extracellular region	all
8.81063	12.9328	1.3661	0.522851	NM_174030	Bt.5240.1.S1_at	Connective tissue growth factor	Bt.5240	281103	CTGF	9	Biological Process:	regulation of cell growth	DNA replication	cell adhesion	protein amino acid autophosphorylation	cellular metabolic process	protein processing	post-translational protein modification	phosphorylation	cellular process	protein modification process	growth	macromolecule metabolic process	primary metabolic process	metabolic process	nucleobase, nucleoside, nucleotide and nucleic acid metabolic process	regulation of growth	biological regulation	phosphate metabolic process	regulation of biological process	regulation of cellular process	cellular macromolecule metabolic process	protein metabolic process	biopolymer metabolic process	biopolymer modification	cell growth	protein autoprocessing	phosphorus metabolic process	regulation of biological quality	biological adhesion	cellular protein metabolic process	protein amino acid phosphorylation	regulation of cell size	DNA metabolic process	Molecular Function:	insulin-like growth factor binding	heparin binding	identical protein binding	carbohydrate binding
6.72274	8.28434	0.189492	0.275299	CB430751	Bt.5292.1.S1_at	Period homolog 1 (Drosophila)	Bt.5292	516318	PER1	19	Biological Process:	regulation of transcription, DNA-dependent	signal transduction	cellular metabolic process	RNA metabolic process	cell communication	cellular process	regulation of transcription	biopolymer biosynthetic process	regulation of metabolic process	macromolecule metabolic process	primary metabolic process	gene expression	regulation of nucleobase, nucleoside, nucleotide and nucleic acid metabolic process	nucleobase, nucleoside, nucleotide and nucleic acid metabolic process	metabolic process	biological regulation	regulation of gene expression	regulation of cellular process	regulation of biological process	biopolymer metabolic process	regulation of cellular metabolic process	transcription	RNA biosynthetic process	regulation of RNA metabolic process	biosynthetic process	transcription, DNA-dependent	macromolecule biosynthetic process	Molecular Function:	signal transducer activity	molecular transducer activity
8.36701	12.1209	0.281449	0.203446	CK769491	Bt.5326.2.S1_at	BTG family, member 2	Bt.62108	539364	BTG2	16
7.13479	5.99109	0.056769	0.209709	BE588764	Bt.5365.2.S1_at	LATS, large tumor suppressor, homolog 2 (Drosophila)	Bt.5365	508208	LATS2	12
10.9324	12.6509	0.201139	0.193273	CK772448	Bt.5445.2.A1_at	Tubulin, beta 2A	Bt.5445	281555	TUBB2A	23	Biological Process:	microtubule-based movement	protein polymerization	transport	microtubule-based process	cellular localization	cellular metabolic process	establishment of localization in cell	intracellular transport	cellular process	macromolecule metabolic process	primary metabolic process	metabolic process	organelle organization and biogenesis	cellular macromolecule metabolic process	establishment of localization	protein metabolic process	cellular component organization and biogenesis	cytoskeleton-dependent intracellular transport	cytoskeleton organization and biogenesis	cellular protein metabolic process	localization	Molecular Function:	nucleotide binding	GTPase activity	structural molecule activity	GTP binding	hydrolase activity	hydrolase activity, acting on acid anhydrides, in phosphorus-containing anhydrides	purine nucleotide binding	nucleoside-triphosphatase activity	hydrolase activity, acting on acid anhydrides	binding	catalytic activity	guanyl nucleotide binding	guanyl ribonucleotide binding	ribonucleotide binding	pyrophosphatase activity	purine ribonucleotide binding
7.76778	9.85386	0.317527	0.353197	NM_175782	Bt.5472.1.S1_at	Lectin, galactoside-binding, soluble, 1 (galectin 1)	Bt.5472	326598	LGALS1	5	Biological Process:	positive regulation of I-kappaB kinase/NF-kappaB cascade	myoblast differentiation	cell differentiation	regulation of signal transduction	regulation of I-kappaB kinase/NF-kappaB cascade	positive regulation of cellular process	developmental process	positive regulation of biological process	multicellular organismal process	cell communication	cellular process	anatomical structure development	skeletal muscle fiber development	intracellular signaling cascade	protein kinase cascade	skeletal muscle development	biological regulation	multicellular organismal development	regulation of cellular process	regulation of biological process	system development	cellular developmental process	positive regulation of signal transduction	I-kappaB kinase/NF-kappaB cascade	organ development	muscle fiber development	signal transduction	cell development	muscle cell differentiation	striated muscle development	muscle development	Molecular Function:	signal transducer activity	protein binding	sugar binding	carbohydrate binding	molecular transducer activity	binding
11.2779	9.25423	0.263347	0.541228	NM_174180	Bt.5530.1.S1_at	Dehydrogenase/reductase (SDR family) member 3	Bt.5530	281482	DHRS3	16	Biological Process:	oxidation reduction	metabolic process	Molecular Function:	binding	oxidoreductase activity	catalytic activity	Cellular Component:	membrane	integral to membrane	intrinsic to membrane	cell	all	cellular_component	cell part	membrane part
4.46389	7.39758	0.631446	0.651724	CB166389	Bt.5598.1.S1_at	Chromosome 8 open reading frame 4 ortholog	Bt.5598	617047	C27H8orf4	27	Biological Process:	apoptosis	cell differentiation	cell death	cell development	developmental process	cellular developmental process	programmed cell death	cellular process	death
12.3122	11.1088	0.082477	0.313638	CB467925	Bt.5605.1.S1_at	Transcribed locus	Bt.101114	-	-	9
9.87726	8.40405	0.111235	0.271986	CF767596	Bt.5605.2.S1_at	Transcribed locus	Bt.101114	-	-	9
6.82137	5.79257	0.1937	0.142285	CK836203	Bt.5732.1.S1_at	Transcribed locus	Bt.96909	-	-	15
5.66266	4.49399	0.277622	0.058685	BE723209	Bt.5762.1.S1_at	Transcribed locus	Bt.45381	-	-	15
7.17606	9.53466	0.120381	0.329898	BE755226	Bt.5889.1.S1_at	RNA binding motif protein 24	Bt.100389	524220	RBM24	Un
6.74954	7.76378	0.296357	0.181889	BE721106	Bt.5964.1.S1_at	Transcribed locus	Bt.91638	55269	-	12	Biological Process:	transcription	regulation of transcription, DNA-dependent	cellular metabolic process	RNA metabolic process	regulation of transcription	cellular process	regulation of metabolic process	biopolymer biosynthetic process	macromolecule metabolic process	regulation of nucleobase, nucleoside, nucleotide and nucleic acid metabolic process	gene expression	primary metabolic process	biological regulation	nucleobase, nucleoside, nucleotide and nucleic acid metabolic process	metabolic process	regulation of gene expression	regulation of cellular process	regulation of biological process	biopolymer metabolic process	regulation of cellular metabolic process	RNA biosynthetic process	regulation of RNA metabolic process	biosynthetic process	transcription, DNA-dependent	macromolecule biosynthetic process	Molecular Function:	nucleotide binding	RNA binding	binding	nucleic acid binding	Cellular Component:	nucleus	cytoplasm	nuclear matrix	nuclear lumen	organelle lumen	intracellular organelle	intracellular part
8.2472	7.1518	0.121593	0.16187	CK771949	Bt.6105.1.S1_at	Hypothetical LOC619120	Bt.6105	619120	LOC619120	18	Molecular Function:	binding
8.45312	9.72438	0.375542	0.185495	CK849786	Bt.6143.1.S1_at	Leukotriene A4 hydrolase	Bt.48395	507130	LTA4H	5	Biological Process:	proteolysis	leukotriene biosynthetic process	carboxylic acid metabolic process	icosanoid biosynthetic process	cellular metabolic process	organic acid metabolic process	cellular process	carboxylic acid biosynthetic process	icosanoid metabolic process	fatty acid metabolic process	macromolecule metabolic process	leukotriene metabolic process	primary metabolic process	fatty acid biosynthetic process	monocarboxylic acid metabolic process	metabolic process	alkene metabolic process	protein metabolic process	cellular macromolecule metabolic process	cellular lipid metabolic process	organic acid biosynthetic process	lipid metabolic process	cellular biosynthetic process	lipid biosynthetic process	cellular protein metabolic process	biosynthetic process	alkene biosynthetic process	Molecular Function:	membrane alanyl aminopeptidase activity	leukotriene-A4 hydrolase activity	binding	metallopeptidase activity	zinc ion binding	metal ion binding	ether hydrolase activity	hydrolase activity	cation binding	metalloexopeptidase activity
6.98874	8.34203	0.401296	0.108405	BF044297	Bt.6145.1.S1_at	DPH3, KTI11 homolog (S. cerevisiae)	Bt.61023	511579	DPH3	1	Biological Process:	negative regulation of protein secretion	positive regulation of binding	establishment of protein localization	transport	cellular localization	protein secretion	establishment of localization in cell	cellular process	protein transport	negative regulation of biological process	regulation of secretion	biological regulation	regulation of binding	regulation of protein secretion	regulation of molecular function	negative regulation of secretion	regulation of biological process	establishment of localization	cellular component organization and biogenesis	macromolecule localization	secretion by cell	secretion	protein localization	localization	Molecular Function:	protein binding	zinc ion binding	metal ion binding	cation binding	ion binding	binding	transition metal ion binding	Cellular Component:	nucleus	cytoplasm	intracellular membrane-bounded organelle	intracellular organelle	intracellular part
10.2293	11.7331	0.362847	0.22696	CK966474	Bt.6157.1.S1_at	Neuroepithelial cell transforming gene 1	Bt.49586	507365	NET1	13	Biological Process:	intracellular signaling cascade	regulation of Rho protein signal transduction	regulation of signal transduction	regulation of biological process	regulation of cellular process	small GTPase mediated signal transduction	Ras protein signal transduction	Rho protein signal transduction	cellular process	cell communication	signal transduction	regulation of Ras protein signal transduction	regulation of small GTPase mediated signal transduction	biological regulation	Molecular Function:	guanyl-nucleotide exchange factor activity	Rho guanyl-nucleotide exchange factor activity	enzyme regulator activity	small GTPase regulator activity	GTPase regulator activity	Ras guanyl-nucleotide exchange factor activity	Cellular Component:	intracellular	cell	all	cellular_component	cell part
5.70732	8.51955	0.3531	0.679176	BE664962	Bt.6203.1.S1_at	Transcribed locus	Bt.44034	-	-	15
8.95207	7.7954	0.271523	0.138036	BE665082	Bt.6225.2.A1_at	Protein kinase D3	Bt.91545	538447	PRKD3	11
7.4043	9.41221	0.204378	0.250719	BE668752	Bt.6312.1.S1_at	Transcribed locus	Bt.6312	-	-	14
6.61822	9.40812	0.155824	0.179261	CB450452	Bt.6321.1.S1_at	Transcribed locus	Bt.6321	-	-	15
7.63405	8.6877	0.07563	0.333593	BF652936	Bt.6382.1.S1_at	OTU domain containing 5	Bt.62983	539145	OTUD5	X
10.0799	12.6599	0.337014	0.103591	CB226519	Bt.6406.1.S2_at	CCAAT/enhancer binding protein (C/EBP), delta	Bt.6406	281678	CEBPD	14	Biological Process:	transcription	regulation of transcription, DNA-dependent	cellular metabolic process	RNA metabolic process	regulation of transcription	cellular process	regulation of metabolic process	biopolymer biosynthetic process	macromolecule metabolic process	regulation of nucleobase, nucleoside, nucleotide and nucleic acid metabolic process	gene expression	primary metabolic process	biological regulation	nucleobase, nucleoside, nucleotide and nucleic acid metabolic process	metabolic process	regulation of gene expression	regulation of cellular process	regulation of biological process	biopolymer metabolic process	regulation of cellular metabolic process	RNA biosynthetic process	regulation of RNA metabolic process	biosynthetic process	transcription, DNA-dependent	macromolecule biosynthetic process	Molecular Function:	transcription factor activity	sequence-specific DNA binding	protein dimerization activity	protein binding	transcription regulator activity	binding	DNA binding	nucleic acid binding	Cellular Component:	nucleus	intracellular membrane-bounded organelle	intracellular organelle
7.03207	10.7412	0.575327	0.347174	CK950451	Bt.6406.1.S3_at	CCAAT/enhancer binding protein (C/EBP), delta	Bt.6406	281678	CEBPD	14	Biological Process:	transcription	regulation of transcription, DNA-dependent	cellular metabolic process	RNA metabolic process	regulation of transcription	cellular process	regulation of metabolic process	biopolymer biosynthetic process	macromolecule metabolic process	regulation of nucleobase, nucleoside, nucleotide and nucleic acid metabolic process	gene expression	primary metabolic process	biological regulation	nucleobase, nucleoside, nucleotide and nucleic acid metabolic process	metabolic process	regulation of gene expression	regulation of cellular process	regulation of biological process	biopolymer metabolic process	regulation of cellular metabolic process	RNA biosynthetic process	regulation of RNA metabolic process	biosynthetic process	transcription, DNA-dependent	macromolecule biosynthetic process	Molecular Function:	transcription factor activity	sequence-specific DNA binding	protein dimerization activity	protein binding	transcription regulator activity	binding	DNA binding	nucleic acid binding	Cellular Component:	nucleus	intracellular membrane-bounded organelle	intracellular organelle
4.71884	6.2999	0.069589	0.137411	CK968410	Bt.6406.2.A1_at	CCAAT/enhancer binding protein (C/EBP), delta	Bt.6406	281678	CEBPD	14	Biological Process:	transcription	regulation of transcription, DNA-dependent	cellular metabolic process	RNA metabolic process	regulation of transcription	cellular process	regulation of metabolic process	biopolymer biosynthetic process	macromolecule metabolic process	regulation of nucleobase, nucleoside, nucleotide and nucleic acid metabolic process	gene expression	primary metabolic process	biological regulation	nucleobase, nucleoside, nucleotide and nucleic acid metabolic process	metabolic process	regulation of gene expression	regulation of cellular process	regulation of biological process	biopolymer metabolic process	regulation of cellular metabolic process	RNA biosynthetic process	regulation of RNA metabolic process	biosynthetic process	transcription, DNA-dependent	macromolecule biosynthetic process	Molecular Function:	transcription factor activity	sequence-specific DNA binding	protein dimerization activity	protein binding	transcription regulator activity	binding	DNA binding	nucleic acid binding	Cellular Component:	nucleus	intracellular membrane-bounded organelle	intracellular organelle
4.53575	7.31799	0.638309	0.628378	CK966938	Bt.6446.1.S1_at	Growth arrest and DNA-damage-inducible, alpha	Bt.49505	505463	GADD45A	Un	Biological Process:	negative regulation of protein kinase activity	response to DNA damage stimulus	cell cycle arrest	centrosome cycle	regulation of cell cycle	microtubule-based process	regulation of catalytic activity	cellular process	regulation of protein kinase activity	negative regulation of catalytic activity	biological regulation	negative regulation of kinase activity	regulation of molecular function	regulation of biological process	regulation of cellular process	organelle organization and biogenesis	regulation of kinase activity	cellular component organization and biogenesis	negative regulation of transferase activity	response to stress	response to stimulus	cytoskeleton organization and biogenesis	regulation of transferase activity	cell cycle process	microtubule cytoskeleton organization and biogenesis	centrosome organization and biogenesis	microtubule organizing center organization and biogenesis	cell cycle	Molecular Function:	protein binding	binding
6.06122	4.31813	0.430796	0.358595	CK777011	Bt.6549.1.S1_at	Transcribed locus	Bt.6549	-	-	27
6.56788	8.17416	0.205491	0.231786	CK778373	Bt.6613.1.S1_at	Transcribed locus, strongly similar to XP_581382.2 PREDICTED: similar to insulin receptor substrate-1 isoform 1 [Bos taurus]	Bt.89842	-	-	2
5.04004	6.20873	0.104441	0.405544	CK964985	Bt.6775.1.S1_at	Annexin A3	Bt.6775	518050	ANXA3	6	Molecular Function:	calcium ion binding	calcium-dependent phospholipid binding	phospholipase A2 inhibitor activity	enzyme inhibitor activity	phospholipase inhibitor activity	phospholipid binding	cation binding	lipase inhibitor activity	binding	enzyme regulator activity	lipid binding	ion binding	metal ion binding
6.21256	5.03343	0.403317	0.107322	BF440275	Bt.6803.1.A1_at	TRAF2 and NCK interacting kinase	Bt.6803	539627	TNIK	1
6.62256	5.50292	0.191039	0.263344	CB458882	Bt.7083.1.S1_at	Zinc finger protein 527	Bt.7083	538845	ZNF527	18	Biological Process:	regulation of transcription, DNA-dependent	cellular metabolic process	RNA metabolic process	cellular process	regulation of transcription	biopolymer biosynthetic process	regulation of metabolic process	macromolecule metabolic process	primary metabolic process	gene expression	regulation of nucleobase, nucleoside, nucleotide and nucleic acid metabolic process	nucleobase, nucleoside, nucleotide and nucleic acid metabolic process	metabolic process	biological regulation	regulation of gene expression	regulation of cellular process	regulation of biological process	biopolymer metabolic process	regulation of cellular metabolic process	transcription	RNA biosynthetic process	regulation of RNA metabolic process	biosynthetic process	transcription, DNA-dependent	macromolecule biosynthetic process	Molecular Function:	nucleic acid binding	zinc ion binding	metal ion binding	cation binding	ion binding	binding	transition metal ion binding	Cellular Component:	intracellular	cell	all	cellular_component
9.06741	7.62913	0.359618	0.127022	BE665347	Bt.7136.1.S1_at	Sialidase 3 (membrane sialidase)	Bt.477	281349	NEU3	15	Biological Process:	carbohydrate metabolic process	metabolic process	primary metabolic process	Molecular Function:	exo-alpha-sialidase activity	hydrolase activity, acting on glycosyl bonds	hydrolase activity	hydrolase activity, hydrolyzing O-glycosyl compounds	catalytic activity	alpha-sialidase activity	Cellular Component:	plasma membrane	cell	all	cellular_component	cell part	membrane
8.05363	9.56635	0.152576	0.127874	NM_174492	Bt.7225.1.S1_at	Tyrosine 3-monooxygenase/tryptophan 5-monooxygenase activation protein, eta polypeptide	Bt.101197	282126	YWHAH	17	Molecular Function:	protein domain specific binding	protein binding	binding	Cellular Component:	cytoplasm	intracellular part	intracellular	cell	all	cellular_component	cell part
5.14059	8.15346	0.427236	0.66197	BF601482	Bt.7467.1.S1_at	Transcribed locus	Bt.98831	-	-	12
8.92107	7.17984	0.288211	0.317947	BF774638	Bt.7571.1.S1_at	Transcribed locus	Bt.7571	-	-	7
9.33215	7.69105	0.096129	0.319213	CB420415	Bt.7636.1.S1_at	Transcribed locus	Bt.7636	-	-	2
8.51121	7.4024	0.302618	0.17255	CB421493	Bt.801.1.S1_at	Transcribed locus	Bt.801	-	-	18
8.51466	5.95999	0.107142	0.385956	CK846092	Bt.8030.1.S1_at	Regulator of G-protein signaling 3	Bt.8030	527349	RGS3	8	Molecular Function:	signal transducer activity	protein binding	molecular transducer activity	binding
7.59714	6.20716	0.14216	0.132793	CK958560	Bt.8236.1.S1_at	Hypothetical protein LOC539712	Bt.8236	539712	FAM122A	8
10.5494	12.0066	0.290079	0.342886	CK949665	Bt.8258.1.S1_at	Muscleblind-like (Drosophila)	Bt.64923	781653	MBNL1	Un
10.6921	9.15705	0.253654	0.341683	CB452251	Bt.8384.1.S1_at	Transcribed locus	Bt.8384	-	-	6
6.57826	5.54667	0.244061	0.07982	CK974313	Bt.8392.1.S1_at	Transcribed locus	Bt.76767	79869	-	29	Biological Process:	nuclear mRNA splicing, via spliceosome	RNA splicing, via transesterification reactions with bulged adenosine as nucleophile	RNA splicing, via transesterification reactions	cellular metabolic process	biopolymer metabolic process	RNA metabolic process	cellular process	mRNA metabolic process	mRNA processing	macromolecule metabolic process	RNA splicing	gene expression	primary metabolic process	nucleobase, nucleoside, nucleotide and nucleic acid metabolic process	metabolic process	RNA processing	Molecular Function:	nucleotide binding	RNA binding	protein binding	binding	nucleic acid binding	Cellular Component:	nucleus	intracellular membrane-bounded organelle	intracellular organelle	intracellular part	intracellular	membrane-bounded organelle	organelle	cell part	all	cell	cellular_component
10.9571	9.2388	0.07007	0.610256	BF040087	Bt.8479.1.A1_at	Nitric oxide synthase 2A (inducible, hepatocytes)	Bt.23126	282876	NOS2A	19	Biological Process:	response to hypoxia	nitric oxide biosynthetic process	defense response to bacterium	oxidation reduction	nitrogen compound metabolic process	multi-organism process	response to biotic stimulus	cellular metabolic process	nitric oxide metabolic process	cellular process	response to stress	response to stimulus	cellular biosynthetic process	response to other organism	biosynthetic process	response to bacterium	nitrogen compound biosynthetic process	defense response	metabolic process	Molecular Function:	nitric-oxide synthase activity	iron ion binding	calcium ion binding	calmodulin binding	electron carrier activity	FMN binding	heme binding	protein homodimerization activity	FAD binding	NADP binding	binding	catalytic activity	cofactor binding	coenzyme binding	oxidoreductase activity	tetrapyrrole binding	protein dimerization activity	identical protein binding
6.57052	7.89711	0.200559	0.391811	BI534841	Bt.8619.1.S1_at	SH3-domain binding protein 5 (BTK-associated)	Bt.8619	618056	SH3BP5	1
7.11956	5.85384	0.124728	0.292222	BI535494	Bt.8633.1.A1_at	Transcribed locus	Bt.45577	-	-	19
8.66706	7.47241	0.195198	0.198237	BM431714	Bt.8990.1.S1_at	Transcribed locus	Bt.89944	-	-	5
8.37758	6.81187	0.200747	0.265493	BF706631	Bt.9101.1.S1_at	Transcribed locus, strongly similar to XP_873058.1 PREDICTED: similar to thymopoietin gamma isoform 3 [Bos taurus]	Bt.42183	7112	-	5	Biological Process:	regulation of transcription	cellular metabolic process	cellular process	biopolymer biosynthetic process	regulation of metabolic process	macromolecule metabolic process	primary metabolic process	gene expression	regulation of nucleobase, nucleoside, nucleotide and nucleic acid metabolic process	nucleobase, nucleoside, nucleotide and nucleic acid metabolic process	metabolic process	biological regulation	regulation of gene expression	regulation of cellular process	regulation of biological process	biopolymer metabolic process	regulation of cellular metabolic process	transcription	biosynthetic process	macromolecule biosynthetic process	Molecular Function:	DNA binding	lamin binding	protein binding	binding	nucleic acid binding	Cellular Component:	chromatin	nucleus	nuclear envelope	nuclear inner membrane	chromosome	membrane	integral to membrane	organelle inner membrane	intracellular organelle	intracellular part	membrane-bounded organelle
7.68845	6.04394	0.473212	0.260298	BM251335	Bt.9123.1.A1_at	Transcribed locus	Bt.9123	-	-	2
8.65807	7.56842	0.179204	0.237605	BM251401	Bt.9142.1.A1_at	Hypothetical protein LOC532995	Bt.9142	532995	LOC532995	21
5.64376	7.01198	0.11626	0.091857	CK770969	Bt.9309.1.A1_at	Nuclear factor of kappa light polypeptide gene enhancer in B-cells 1 (p105)	Bt.60919	616115	NFKB1	6	Biological Process:	regulation of transcription, DNA-dependent	signal transduction	cellular metabolic process	RNA metabolic process	cell communication	cellular process	regulation of transcription	biopolymer biosynthetic process	regulation of metabolic process	macromolecule metabolic process	primary metabolic process	gene expression	regulation of nucleobase, nucleoside, nucleotide and nucleic acid metabolic process	nucleobase, nucleoside, nucleotide and nucleic acid metabolic process	metabolic process	biological regulation	regulation of gene expression	regulation of cellular process	regulation of biological process	biopolymer metabolic process	regulation of cellular metabolic process	transcription	RNA biosynthetic process	regulation of RNA metabolic process	biosynthetic process	transcription, DNA-dependent	macromolecule biosynthetic process	Molecular Function:	transcription factor activity	protein binding	transcription regulator activity	binding	DNA binding	nucleic acid binding	Cellular Component:	nucleus	intracellular membrane-bounded organelle	intracellular organelle
9.21001	7.47675	0.228324	0.206004	BM253765	Bt.9322.1.S1_at	Coiled-coil domain containing 76	Bt.56180	614311	CCDC76	Un
7.41754	6.13922	0.312216	0.112269	BI536755	Bt.9349.1.S1_at	Transcribed locus, strongly similar to XP_874837.2 PREDICTED: similar to coagulation factor VIII-associated protein [Bos taur	Bt.35869	-	-	X
9.18179	10.4491	0.084935	0.314819	CK849919	Bt.951.1.S1_at	Myeloid cell leukemia sequence 1 (BCL2-related)	Bt.95839	788087	MCL1	3
8.36087	9.66945	0.174593	0.228567	BM435193	Bt.9527.1.A1_at	Kruppel-like factor 10	Bt.9527	522795	KLF10	14
6.10773	11.6757	1.69576	0.631941	CB442867	Bt.958.1.A1_at	Tumor necrosis factor, alpha-induced protein 6	Bt.91085	493710	TNFAIP6	2	Biological Process:	cell adhesion	biological adhesion	cellular process	Molecular Function:	binding	hyaluronic acid binding	carbohydrate binding	glycosaminoglycan binding	pattern binding	polysaccharide binding
9.54565	8.22539	0.192785	0.112301	CB537835	Bt.9712.1.S1_at	TBC1 domain family, member 12	Bt.45828	509093	TBC1D12	26	Biological Process:	regulation of Rab GTPase activity	Rab protein signal transduction	regulation of signal transduction	regulation of GTPase activity	regulation of Ras GTPase activity	regulation of hydrolase activity	Ras protein signal transduction	regulation of catalytic activity	cell communication	cellular process	intracellular signaling cascade	regulation of Ras protein signal transduction	regulation of small GTPase mediated signal transduction	biological regulation	regulation of molecular function	regulation of cellular process	regulation of biological process	small GTPase mediated signal transduction	signal transduction	regulation of Rab protein signal transduction	Molecular Function:	Rab GTPase activator activity	enzyme regulator activity	enzyme activator activity	small GTPase regulator activity	GTPase activator activity	GTPase regulator activity	Ras GTPase activator activity	Cellular Component:	intracellular	cell	all	cellular_component	cell part
6.61757	5.07758	0.396612	0.242251	CB220184	Bt.9719.1.S1_at	PWWP domain containing 2A	Bt.43380	540114	PWWP2A	7
8.85027	6.92068	0.280706	0.234963	BM435088	Bt.9732.1.A1_at	GTP-binding protein 10 (putative)	Bt.63737	613957	GTPBP10	4	Biological Process:	ribosome biogenesis and assembly	organelle organization and biogenesis	ribonucleoprotein complex biogenesis and assembly	cellular component organization and biogenesis	cellular process	Molecular Function:	nucleotide binding	GTP binding	guanyl ribonucleotide binding	purine nucleotide binding	ribonucleotide binding	binding	purine ribonucleotide binding	guanyl nucleotide binding	Cellular Component:	intracellular	nucleus	intracellular membrane-bounded organelle	intracellular organelle	intracellular part	membrane-bounded organelle	organelle	all	cell part	cellular_component	cell
6.45347	5.06262	0.456634	0.142447	BM480641	Bt.9893.1.S1_at	G protein-coupled receptor 88	Bt.9893	781302	GPR88	3
7.86784	6.32099	0.197569	0.142656	CK779101	Bt.9923.2.A1_at	Similar to inositol polyphosphate-5-phosphatase, 75kDa	Bt.9923	538291	LOC538291	3
7.31715	8.57783	0.074744	0.25187	AW654484	Bt.9930.1.S1_at	Transcribed locus	Bt.89664	-	-	5
[truncated: 101 more columns]
